# Supplementary material for: Review of Canadian species of the genus Dinaraea Thomson, with descriptions of six new species (Coleoptera, Staphylinidae, Aleocharinae, Athetini)
Source: Zookeys. 2013 Aug 30;(327):65–101. doi: 10.3897/zookeys.327.5908 (PMC3804766; doi:10.3897/zookeys.327.5908)
Supplement: XML Treatment for Dinaraea [file zookeys.327.5908-treatment1.xml]

<!DOCTYPE tp:taxon-treatment
  PUBLIC "-//TaxonX//DTD Taxonomic Treatment Publishing DTD v0 20100105//EN" "tax-treatment-NSO.dtd">
<tp:taxon-treatment xmlns:tp="http://www.plazi.org/taxpub"><tp:treatment-meta><mixed-citation publication-type="journal"><person-group><name><surname>Klimaszewski</surname><given-names>Jan</given-names></name><name><surname>Webster</surname><given-names>Reginald P.</given-names></name><name><surname>Langor</surname><given-names>David W.</given-names></name><name><surname>Caroline Bourdon</surname><given-names/></name><name><surname>Jacobs</surname><given-names>Jenna</given-names></name></person-group><article-title>Review of Canadian species of the genus <italic>Dinaraea</italic> Thomson, with descriptions of six new species (Coleoptera, Staphylinidae, Aleocharinae, Athetini)</article-title><source>Zookeys</source><day>30</day><month>8</month><year>2013</year><volume>2013</volume><issue>327</issue><fpage>65</fpage><lpage>101</lpage><pub-id pub-id-type="doi">10.3897/zookeys.327.5908</pub-id></mixed-citation></tp:treatment-meta><tp:nomenclature><label>Genus</label><tp:taxon-name>
                        <tp:taxon-name-part taxon-name-part-type="genus">Dinaraea</tp:taxon-name-part>
                        <object-id xmlns:xlink="http://www.w3.org/1999/xlink" xlink:type="simple">http://species-id.net/wiki/Dinaraea</object-id>
                    </tp:taxon-name><tp:taxon-authority>Thomson, 1858: 33</tp:taxon-authority></tp:nomenclature><tp:treatment-sec sec-type="Type species"><title>Type species.</title><p><italic><tp:taxon-name>Homalota aequata</tp:taxon-name></italic> Erichson, 1837.</p></tp:treatment-sec><tp:treatment-sec sec-type="Diagnosis"><title>Diagnosis.</title><p>Body subparallel, flattened, integument with distinct meshed microsculpture, punctation distinct; head large, subquadrate to slightly elongate, genae usually longer than eyes, suborbital carina absent; clypeus long, nearly horizontal, not depressed as in other genera of <tp:taxon-name>Athetini</tp:taxon-name>; mandibles strong and slightly curved apically, left one with smooth edge and right one with small subapical tooth in apical third on inner edge; maxillary palpus 4-segmented, basal segment small and apical segment short and needle-shaped; lacinia and galea moderately elongate, lacinia with fringe of long hairs subapically; <!--PageBreak-->labial palpus 3-segmented; ligula V-shaped and each arm narrow; pronotum usually of trapezoidal form, usually widest in apical third, with pubescence at midline of disc directed posteriad in apical two-thirds, anteriad in basal third, and laterad at sides; elytra short, at suture as long as pronotum or only slightly longer; abdominal tergites 3-5 each with distinct basal impression; tarsal formula 4-5-5; male tergite VIII in majority of species with small teeth at apical margin and sometimes also in adjacent area of disc; median lobe of aedeagus with athetine bridge and of a simple form, with inconspicuous structures of internal sac; spermatheca with conical capsule and long slim stem coiled posteriorly.</p></tp:treatment-sec><tp:treatment-sec sec-type="Comments"><title>Comments.</title><p>Based on the morphology of the male tergite VIII, two groups of species are recognized. One group, consisting of the majority of species, is characterized by tergite VIII bearing two-to-several small teeth on the apical margin. Species in the second group (<italic><tp:taxon-name>Dinaraea borealis</tp:taxon-name></italic>, <italic><tp:taxon-name>Dinaraea curtipenis</tp:taxon-name></italic>, <italic><tp:taxon-name>Dinaraea longipenis</tp:taxon-name></italic>, <italic><tp:taxon-name>Dinaraea planaris</tp:taxon-name></italic>, <italic><tp:taxon-name>Dinaraea subdepressa</tp:taxon-name></italic>), have tergite VIII truncate and without teeth on the apical margin.</p></tp:treatment-sec><tp:treatment-sec sec-type="Biology"><title>Biology.</title><p>Many species are known from the subcortical galleries of other insects but their diet is unknown.</p></tp:treatment-sec></tp:taxon-treatment>
