# Supplementary material for: Review of Canadian species of the genus Dinaraea Thomson, with descriptions of six new species (Coleoptera, Staphylinidae, Aleocharinae, Athetini)
Source: Zookeys. 2013 Aug 30;(327):65–101. doi: 10.3897/zookeys.327.5908 (PMC3804766; doi:10.3897/zookeys.327.5908)
Supplement: XML Treatment for Dinaraea bicornis [file zookeys.327.5908-treatment2.xml]

<!DOCTYPE tp:taxon-treatment
  PUBLIC "-//TaxonX//DTD Taxonomic Treatment Publishing DTD v0 20100105//EN" "tax-treatment-NSO.dtd">
<tp:taxon-treatment xmlns:tp="http://www.plazi.org/taxpub"><tp:treatment-meta><mixed-citation publication-type="journal"><person-group><name><surname>Klimaszewski</surname><given-names>Jan</given-names></name><name><surname>Webster</surname><given-names>Reginald P.</given-names></name><name><surname>Langor</surname><given-names>David W.</given-names></name><name><surname>Caroline Bourdon</surname><given-names/></name><name><surname>Jacobs</surname><given-names>Jenna</given-names></name></person-group><article-title>Review of Canadian species of the genus <italic>Dinaraea</italic> Thomson, with descriptions of six new species (Coleoptera, Staphylinidae, Aleocharinae, Athetini)</article-title><source>Zookeys</source><day>30</day><month>8</month><year>2013</year><volume>2013</volume><issue>327</issue><fpage>65</fpage><lpage>101</lpage><pub-id pub-id-type="doi">10.3897/zookeys.327.5908</pub-id></mixed-citation></tp:treatment-meta><tp:nomenclature><label>1.</label><tp:taxon-name>
                        <tp:taxon-name-part taxon-name-part-type="genus">Dinaraea</tp:taxon-name-part>
                        <tp:taxon-name-part taxon-name-part-type="species">bicornis</tp:taxon-name-part>
                        <object-id xmlns:xlink="http://www.w3.org/1999/xlink" xlink:type="simple">http://zoobank.org/299D97AC-B15D-4D4A-A4DD-F11E2E8DA77A</object-id>
                        <object-id xmlns:xlink="http://www.w3.org/1999/xlink" xlink:type="simple">http://species-id.net/wiki/Dinaraea_bicornis</object-id>
                    </tp:taxon-name><tp:taxon-authority>Klimaszewski &amp; Webster</tp:taxon-authority><tp:taxon-status xmlns:xlink="http://www.w3.org/1999/xlink" xlink:type="simple">sp. n.</tp:taxon-status><xref ref-type="fig" rid="F1">Fig. 1a–g</xref><xref ref-type="fig" rid="F2">, Map 1</xref></tp:nomenclature><tp:treatment-sec sec-type="HOLOTYPE"><title>HOLOTYPE</title><p>(male): <bold>CANADA</bold>, <bold>NEW BRUNSWICK</bold>, York Co., Kingsclear, Mazerolle Settlement, <named-content xmlns:xlink="http://www.w3.org/1999/xlink" content-type="dwc:verbatimCoordinates" xlink:type="simple">45.872288°N, 66.83105°W</named-content>, 9.IV.2006, R.P. Webster // Margin of stream, in litter at base of northern white cedar (LFC). <bold>PARATYPES</bold>: <bold>CANADA</bold>, <bold>NEW BRUNSWICK</bold>: Charlotte Co., 5 km NW of Pomeroy Ridge, <named-content xmlns:xlink="http://www.w3.org/1999/xlink" content-type="dwc:verbatimCoordinates" xlink:type="simple">45.3059°N, 67.4343°W</named-content>, 5.VI.2008, R.P. Webster // Red maple and eastern white cedar swamp, in moss &amp; leaf litter near small vernal pools (RWC) 1 male; Charlotte Co., 3.5 km NW of Pomeroy Ridge, <named-content xmlns:xlink="http://www.w3.org/1999/xlink" content-type="dwc:verbatimCoordinates" xlink:type="simple">45.3087°N, 67.4362°W</named-content>, 16.VI.2008, R.P. Webster // Red maple swamp, in leaves and moss near small vernal pools (RWC) 1 female; York Co., Canterbury, Trail to Browns Mtn. Fen., <named-content xmlns:xlink="http://www.w3.org/1999/xlink" content-type="dwc:verbatimCoordinates" xlink:type="simple">45.9033°N, 67.6260°W</named-content>, 2.V.2005 // Mixed forest with cedar, margin of vernal pond in moist leaf litter (LFC) 1 sex undetermined; York Co., New Maryland, off Hwy 2, E of Baker Brook, <named-content xmlns:xlink="http://www.w3.org/1999/xlink" content-type="dwc:verbatimCoordinates" xlink:type="simple">45.8760°N, 66.6252°W</named-content>, 26.IV.2005, R.P. Webster // Old growth cedar swamp, in moss and litter at base of cedar (RWC) 1 female; York Co., NE of Exit 271 off Hwy 2, <named-content xmlns:xlink="http://www.w3.org/1999/xlink" content-type="dwc:verbatimCoordinates" xlink:type="simple">45.8776°N, 66.8254°W</named-content>, 8.VI.2008, R.P. Webster // Alder swamp with poplar, sifting leaf litter &amp; moss near vernal pool (RWC) 1 female; <!--PageBreak--><bold>ONTARIO</bold>: Leeds and Grenville. Co., 2 km SE Spencerville, 30.IV.1979, A. &amp; Z. Smetana (CNC) 1 male, 1 female.</p></tp:treatment-sec><tp:treatment-sec sec-type="Etymology"><title>Etymology.</title><p>The specific name <italic>bicornis</italic> means ‘with two horns’ in allusion to the two teeth on the male tergite VIII.</p></tp:treatment-sec><tp:treatment-sec sec-type="Diagnosis"><title>Diagnosis.</title><!--PageBreak--><!--PageBreak--><p><italic><tp:taxon-name>Dinaraea bicornis</tp:taxon-name></italic> (habitus <xref ref-type="fig" rid="F1">Fig. 1a</xref>) may be distinguished from congeners by the following combination of characters: body length 3.1-3.4 mm; head and pronotum matte with dense microsculpture; pronotum broadest at apical third; elytra at suture shorter than pronotum, with asperate punctation; antennal articles 7-10 strongly transverse; male tergite VIII with two small sharp apical teeth (<xref ref-type="fig" rid="F1">Fig. 1c</xref>); median lobe of aedeagus with straight and short tubus narrowly rounded apically (<xref ref-type="fig" rid="F1">Fig. 1b</xref>); spermatheca with pear-shaped capsule and moderately deep apical invagination, stem narrow, long and looped posteriorly, slightly swollen at apex (<xref ref-type="fig" rid="F1">Fig. 1e</xref>).</p><fig id="F1" position="float" orientation="portrait"><label>Figure 1.</label><caption><p><italic><tp:taxon-name>Dinaraea bicornis</tp:taxon-name></italic> Klimaszewski &amp; Webster, sp. n.: <bold>a</bold> habitus <bold>b</bold> median lobe of aedeagus in lateral view <bold>c</bold> male tergite VIII <bold>d</bold> male sternite VIII <bold>e</bold> spermatheca in lateral view <bold>f</bold> female tergite VIII <bold>g</bold> female sternite VIII. Habitus scale bar = 1.0 mm, other scale bars = 0.2 mm.</p></caption><graphic xmlns:xlink="http://www.w3.org/1999/xlink" xlink:href="ZooKeys-327-065-g001.jpg" position="float" orientation="portrait" xlink:type="simple"/></fig></tp:treatment-sec><tp:treatment-sec sec-type="Description"><title>Description.</title><p>Body length 3.1–3.4 mm; body dark brown with at least posterior part of elytra paler, with legs, antennae and labial palpi yellowish-brown; head and pronotum with dense microsculpture and appearing matte; elytral and particularly pronotal microsculpture less dense and their integument appears glossy; head about as broad as pronotum, genae slightly longer than eyes in dorsal view; pronotum broadest in apical third, slightly transverse, longer than elytra at suture; elytra transverse, shorter than pronotum at suture, truncate posteriorly; abdomen arcuate laterally, broadest in apical third; male tergite VIII with two small sharp medial teeth at apical margin (<xref ref-type="fig" rid="F1">Fig. 1c</xref>), sternite VIII slightly produced posteriorly, antecostal suture arcuate (<xref ref-type="fig" rid="F1">Fig. 1d</xref>); median lobe of aedeagus with short and straight venter of tubus and narrowly rounded apex (<xref ref-type="fig" rid="F1">Fig. 1b</xref>); female tergite VIII slightly sinuate apically on each side of disc (<xref ref-type="fig" rid="F1">Fig. 1f</xref>), sternite VIII rounded apically, antecostal suture sinuate (<xref ref-type="fig" rid="F1">Fig. 1g</xref>); spermatheca with pear-shaped capsule and moderately deep apical invagination, stem narrow, long and looped posteriorly, slightly swollen at apex (<xref ref-type="fig" rid="F1">Fig. 1e</xref>).</p></tp:treatment-sec><tp:treatment-sec sec-type="Distribution"><title>Distribution.</title><p>Known from New Brunswick and Ontario.</p><fig id="F2" position="float" orientation="portrait"><label>Map 1–4.</label><caption><p>Distribution map of: <bold>1</bold> <italic><tp:taxon-name>Dinaraea bicornis</tp:taxon-name></italic> sp. n. <bold>2</bold> <italic><tp:taxon-name>Dinaraea quadricornis</tp:taxon-name></italic> sp. n. <bold>3</bold> <italic><tp:taxon-name>Dinaraea backusensis</tp:taxon-name></italic> <bold>4</bold> <italic><tp:taxon-name>Dinaraea worki</tp:taxon-name></italic> sp. n.</p></caption><graphic xmlns:xlink="http://www.w3.org/1999/xlink" xlink:href="ZooKeys-327-065-g002.jpg" position="float" orientation="portrait" xlink:type="simple"/></fig></tp:treatment-sec><tp:treatment-sec sec-type="Collection and habitat data"><title>Collection and habitat data.</title><p>Most adults were collected in April and May, and one specimen in October. The New Brunswick specimens were found in moss and leaf litter near the edges of small vernal pools in forests containing eastern white cedar (<italic><tp:taxon-name>Thuja occidentalis</tp:taxon-name></italic> L.) and red maple (<italic><tp:taxon-name>Acer rubrum</tp:taxon-name></italic> L.), and sometimes alder and poplar.</p></tp:treatment-sec></tp:taxon-treatment>
