# Supplementary material for: Review of Canadian species of the genus Dinaraea Thomson, with descriptions of six new species (Coleoptera, Staphylinidae, Aleocharinae, Athetini)
Source: Zookeys. 2013 Aug 30;(327):65–101. doi: 10.3897/zookeys.327.5908 (PMC3804766; doi:10.3897/zookeys.327.5908)
Supplement: XML Treatment for Dinaraea quadricornis [file zookeys.327.5908-treatment3.xml]

<!DOCTYPE tp:taxon-treatment
  PUBLIC "-//TaxonX//DTD Taxonomic Treatment Publishing DTD v0 20100105//EN" "tax-treatment-NSO.dtd">
<tp:taxon-treatment xmlns:tp="http://www.plazi.org/taxpub"><tp:treatment-meta><mixed-citation publication-type="journal"><person-group><name><surname>Klimaszewski</surname><given-names>Jan</given-names></name><name><surname>Webster</surname><given-names>Reginald P.</given-names></name><name><surname>Langor</surname><given-names>David W.</given-names></name><name><surname>Caroline Bourdon</surname><given-names/></name><name><surname>Jacobs</surname><given-names>Jenna</given-names></name></person-group><article-title>Review of Canadian species of the genus <italic>Dinaraea</italic> Thomson, with descriptions of six new species (Coleoptera, Staphylinidae, Aleocharinae, Athetini)</article-title><source>Zookeys</source><day>30</day><month>8</month><year>2013</year><volume>2013</volume><issue>327</issue><fpage>65</fpage><lpage>101</lpage><pub-id pub-id-type="doi">10.3897/zookeys.327.5908</pub-id></mixed-citation></tp:treatment-meta><tp:nomenclature><label>2.</label><tp:taxon-name>
                        <tp:taxon-name-part taxon-name-part-type="genus">Dinaraea</tp:taxon-name-part>
                        <tp:taxon-name-part taxon-name-part-type="species">quadricornis</tp:taxon-name-part>
                        <object-id xmlns:xlink="http://www.w3.org/1999/xlink" xlink:type="simple">http://zoobank.org/F1252FB1-064A-49FF-8619-1C741088FED7</object-id>
                        <object-id xmlns:xlink="http://www.w3.org/1999/xlink" xlink:type="simple">http://species-id.net/wiki/Dinaraea_quadricornis</object-id>
                    </tp:taxon-name><tp:taxon-authority>Klimaszewski &amp; Webster</tp:taxon-authority><tp:taxon-status xmlns:xlink="http://www.w3.org/1999/xlink" xlink:type="simple">sp. n.</tp:taxon-status><xref ref-type="fig" rid="F3">Fig. 2a–g</xref><xref ref-type="fig" rid="F2">, Map 2</xref></tp:nomenclature><tp:treatment-sec sec-type="HOLOTYPE"><title>HOLOTYPE</title><p>(male): <bold>CANADA</bold>, <bold>NEW BRUNSWICK</bold>, Queens Co., Cambridge, W of Jemseg at “Trout Creek”, <named-content xmlns:xlink="http://www.w3.org/1999/xlink" content-type="dwc:verbatimCoordinates" xlink:type="simple">45.8227°N, 66.1240°W</named-content>, 3.VI.2007, R.P. Webster // Silver maple forest, under tight bark of <!--PageBreak--><!--PageBreak--><italic><tp:taxon-name>Ulmus americana</tp:taxon-name></italic> L. (White elm) (LFC) 1 male. <bold>PARATYPES</bold>: <bold>CANADA</bold>, <bold>NEW BRUNSWICK</bold>: Albert Co., Caledonia Gorge P.N.A., <named-content xmlns:xlink="http://www.w3.org/1999/xlink" content-type="dwc:verbatimCoordinates" xlink:type="simple">45.7930°N, 64.7764°W</named-content>, 1.VII.2011, R.P. Webster // Small rocky clear-cold river (Caledonia Creek), sifting drift material (tree bud material) in eddy area (RWC) 1 male; Albert Co., Caledonia Gorge P.N.A., <named-content xmlns:xlink="http://www.w3.org/1999/xlink" content-type="dwc:verbatimCoordinates" xlink:type="simple">45.7941°N, 64.7736°W</named-content>, 13.IX.2011, R.P. Webster // Near Crooked Creek, mixed forest (red spruce &amp; yellow birch) in decaying mushrooms (NBM) 1 male; Carleton Co., Richmond, Hovey Hill Protected Area, <named-content xmlns:xlink="http://www.w3.org/1999/xlink" content-type="dwc:verbatimCoordinates" xlink:type="simple">46.1115°N, 67.7770°W</named-content>, 24.V.2005, R.P. Webster // Hardwood forest, under bark of beech log (RWC) 1 male; Queens Co., Canning, Grand Lake near Scotchtown, <named-content xmlns:xlink="http://www.w3.org/1999/xlink" content-type="dwc:verbatimCoordinates" xlink:type="simple">45.8762°N, 66.1816°W</named-content>, 30.IV.2006, R.P. Webster // Oak forest, under bark of oak (RWC) 1 female (NBM) 1 female; same locality and habitat data, and collector except 25.V.2006 (RWC) 1 male; Queens Co., Cranberry Lake P.N.A., <named-content xmlns:xlink="http://www.w3.org/1999/xlink" content-type="dwc:verbatimCoordinates" xlink:type="simple">46.1125°N, 65.6075°W</named-content>, 5–11.VI.2009 // R. Webster &amp; M.-A. Giguère, Red oak forest, Lindgren funnel trap (RWC) 1 female; same locality and habitat data, and collectors except 25.VI-1.VII.2009 (RWC) 1 male; Queens Co. Grand Lake Meadows P.N.A., <named-content xmlns:xlink="http://www.w3.org/1999/xlink" content-type="dwc:verbatimCoordinates" xlink:type="simple">45.8227°N, 66.1209°W</named-content>, 17–30.VIII.2011, C. Hughes &amp; R.P. Webster // Old silver maple forest and seasonally flooded marsh, Lindgren funnel trap (NBM) 1 female; Sunbury Co., Lakeville Corner, <named-content xmlns:xlink="http://www.w3.org/1999/xlink" content-type="dwc:verbatimCoordinates" xlink:type="simple">45.9007°N, 66.2423°W</named-content>, 10.IX.2006, R.P. Webster // Silver maple forest, on ridge with oaks, on gilled mushroom (RWC) 1 male; Sunbury Co., Gilbert Island, <named-content xmlns:xlink="http://www.w3.org/1999/xlink" content-type="dwc:verbatimCoordinates" xlink:type="simple">45.8769°N, 66.2954°W</named-content>, 18.VII.2012, C. Hughes &amp; R.P. Webster // Hardwood forest on island, under bark of hardwood (AFC) 1 female York Co., New Maryland, Charters Settlement, <named-content xmlns:xlink="http://www.w3.org/1999/xlink" content-type="dwc:verbatimCoordinates" xlink:type="simple">45.8340°N, 66.7450°W</named-content>, 29.III.2006, R.P. Webster (LFC) 1 female; same locality data except 22.IV.2006, R.P. Webster // Mixed forest in wood pile under bark of spruce (RWC) 1 male; same locality data except 30.IV.2006, R.P. Webster // Mixed forest in wood pile under bark of spruce (RWC) 1 male, 1 female; York Co., New Maryland, Charters Settlement, <named-content xmlns:xlink="http://www.w3.org/1999/xlink" content-type="dwc:verbatimCoordinates" xlink:type="simple">45.8331°N, 66.7410°W</named-content>, 14.IV.2006, R.P. Webster // Mixed forest, under bark of spruce (NBM) 1 female; York Co., New Maryland, Charters Settlement, <named-content xmlns:xlink="http://www.w3.org/1999/xlink" content-type="dwc:verbatimCoordinates" xlink:type="simple">45.8404°N, 66.7360°W</named-content>, 27.V.2008, R.P. Webster // Mixed forest, under bark of spruce (RWC) 1 female.</p></tp:treatment-sec><tp:treatment-sec sec-type="Etymology"><title>Etymology.</title><p>The specific name <italic>quadricornis</italic>, means ‘with four horns’ in allusion to the four teeth on the male tergite VIII.</p></tp:treatment-sec><tp:treatment-sec sec-type="Diagnosis"><title>Diagnosis.</title><p><italic><tp:taxon-name>Dinaraea quadricornis</tp:taxon-name></italic> (habitus <xref ref-type="fig" rid="F3">Fig. 2a</xref>) may be distinguished from congeners by the following combination of characters: body length 3.2–3.5 mm; head, pronotum and elytra matte with dense microsculpture; pronotum broadest at middle; elytra at suture as long as pronotum, with dense punctation similar to that on pronotum; antennal articles 7–10 strongly transverse; male tergite VIII with four small sharp apical teeth (<xref ref-type="fig" rid="F3">Fig. 2c</xref>); median lobe of aedeagus with straight and short tubus, narrowly rounded apically and slightly produced ventrally (<xref ref-type="fig" rid="F3">Fig. 2b</xref>); spermatheca with pear-shaped capsule and moderately deep apical invagination, stem narrow, long and looped posteriorly, slightly swollen at apex (<xref ref-type="fig" rid="F3">Fig. 2e</xref>).</p><fig id="F3" position="float" orientation="portrait"><label>Figure 2.</label><caption><p><italic><tp:taxon-name>Dinaraea quadricornis</tp:taxon-name></italic> Klimaszewski &amp; Webster, sp. n.: <bold>a</bold> habitus <bold>b</bold> median lobe of aedeagus in lateral view <bold>c</bold> male tergite VIII <bold>d</bold> male sternite VIII <bold>e</bold> spermatheca in lateral view <bold>f</bold> female tergite VIII <bold>g</bold> female sternite VIII. Habitus scale bar = 1.0 mm, other scale bars = 0.2 mm.</p></caption><graphic xmlns:xlink="http://www.w3.org/1999/xlink" xlink:href="ZooKeys-327-065-g003.jpg" position="float" orientation="portrait" xlink:type="simple"/></fig></tp:treatment-sec><tp:treatment-sec sec-type="Description"><title>Description.</title><p>Body length 3.2–3.5 mm; body dark brown with legs, antennae (at least basally) and labial palpi yellowish- or reddish-brown; head, pronotum and elytra matte, elytra less so, with dense microsculpture; abdominal microsculpture moderately dense and integument glossy; head about as broad as pronotum, genae slightly longer than eyes in dorsal view; pronotum broadest at middle, slightly transverse, as long as elytra at suture; elytra transverse, truncate posteriorly; abdomen arcuate laterally, broadest at middle; male tergite VIII with four small sharp teeth at apical margin (<xref ref-type="fig" rid="F3">Fig. 2c</xref>), sternite VIII slightly produced posteriorly, antecostal suture sinuate (<xref ref-type="fig" rid="F3">Fig. 2d</xref>); median lobe of aedeagus with short and straight tubus, venter of tubus and narrowly rounded apex slightly produced ventrally (<xref ref-type="fig" rid="F3">Fig. 2b</xref>); female tergite VIII slightly sinuate apically on each side of the disc (<xref ref-type="fig" rid="F3">Fig. 2f</xref>), sternite VIII truncate apically, antecostal suture sinuate (<xref ref-type="fig" rid="F3">Fig. 2g</xref>); spermatheca with pear-shaped capsule and moderately deep apical invagination, stem narrow, long and looped posteriorly, slightly swollen at apex (<xref ref-type="fig" rid="F3">Fig. 2e</xref>).</p></tp:treatment-sec><tp:treatment-sec sec-type="Distribution"><title>Distribution.</title><p>Known only from New Brunswick.</p><!--PageBreak--></tp:treatment-sec><tp:treatment-sec sec-type="Collection and habitat data"><title>Collection and habitat data.</title><p>Adults were collected from March to September in several microhabitats: under tight bark of white elm in a silver maple (<italic><tp:taxon-name>Acer saccharinum</tp:taxon-name></italic> L.) forest; in a gilled mushroom located on a ridge with oaks in a silver maple forest; in a hardwood forest with silver maple and butternut (<italic><tp:taxon-name>Juglans cinerea</tp:taxon-name></italic> L.); under the bark of a hardwood tree; in a wood pile; under the bark of spruce (<italic><tp:taxon-name>Picea</tp:taxon-name></italic> sp.) in a mixed forest; under the bark of a spruce log in an old mixed forest; in a hardwood forest under the bark of a beech (<italic><tp:taxon-name>Fagus grandifolia</tp:taxon-name></italic> Ehrh.) log; in decaying mushrooms in a mixed forest with red spruce (<italic><tp:taxon-name>Picea rubens</tp:taxon-name></italic> Sarg.) and yellow birch (<italic><tp:taxon-name>Betula alleghaniensis</tp:taxon-name></italic> Britt.); and in a red oak (<italic><tp:taxon-name>Quercus rubra</tp:taxon-name></italic> L.) forest under the bark of red oak. Flying adults were also captured in Lindgren funnel traps in an old red oak forest and in an old silver maple forest and seasonally flooded marsh. One individual was sifted from drift material (tree buds) in an eddy area along a fast-flowing, clear, cold and rocky river.</p></tp:treatment-sec><tp:treatment-sec><!--Section generated to contain objects referenced in tp:taxon-treatment.--><fig id="F2" position="float" orientation="portrait"><label>Map 1–4.</label><caption><p>Distribution map of: <bold>1</bold> <italic><tp:taxon-name>Dinaraea bicornis</tp:taxon-name></italic> sp. n. <bold>2</bold> <italic><tp:taxon-name>Dinaraea quadricornis</tp:taxon-name></italic> sp. n. <bold>3</bold> <italic><tp:taxon-name>Dinaraea backusensis</tp:taxon-name></italic> <bold>4</bold> <italic><tp:taxon-name>Dinaraea worki</tp:taxon-name></italic> sp. n.</p></caption><graphic xmlns:xlink="http://www.w3.org/1999/xlink" xlink:href="ZooKeys-327-065-g002.jpg" position="float" orientation="portrait" xlink:type="simple"/></fig></tp:treatment-sec></tp:taxon-treatment>
