# Supplementary material for: Review of Canadian species of the genus Dinaraea Thomson, with descriptions of six new species (Coleoptera, Staphylinidae, Aleocharinae, Athetini)
Source: Zookeys. 2013 Aug 30;(327):65–101. doi: 10.3897/zookeys.327.5908 (PMC3804766; doi:10.3897/zookeys.327.5908)
Supplement: XML Treatment for Dinaraea backusensis [file zookeys.327.5908-treatment4.xml]

<!DOCTYPE tp:taxon-treatment
  PUBLIC "-//TaxonX//DTD Taxonomic Treatment Publishing DTD v0 20100105//EN" "tax-treatment-NSO.dtd">
<tp:taxon-treatment xmlns:tp="http://www.plazi.org/taxpub"><tp:treatment-meta><mixed-citation publication-type="journal"><person-group><name><surname>Klimaszewski</surname><given-names>Jan</given-names></name><name><surname>Webster</surname><given-names>Reginald P.</given-names></name><name><surname>Langor</surname><given-names>David W.</given-names></name><name><surname>Caroline Bourdon</surname><given-names/></name><name><surname>Jacobs</surname><given-names>Jenna</given-names></name></person-group><article-title>Review of Canadian species of the genus <italic>Dinaraea</italic> Thomson, with descriptions of six new species (Coleoptera, Staphylinidae, Aleocharinae, Athetini)</article-title><source>Zookeys</source><day>30</day><month>8</month><year>2013</year><volume>2013</volume><issue>327</issue><fpage>65</fpage><lpage>101</lpage><pub-id pub-id-type="doi">10.3897/zookeys.327.5908</pub-id></mixed-citation></tp:treatment-meta><tp:nomenclature><label>3.</label><tp:taxon-name>
                        <tp:taxon-name-part taxon-name-part-type="genus">Dinaraea</tp:taxon-name-part>
                        <tp:taxon-name-part taxon-name-part-type="species">backusensis</tp:taxon-name-part>
                        <object-id xmlns:xlink="http://www.w3.org/1999/xlink" xlink:type="simple">http://species-id.net/wiki/Dinaraea_backusensis\according to Klimaszewski et al 2013</object-id>
                    </tp:taxon-name><tp:taxon-authority>Klimaszewski &amp; Brunke</tp:taxon-authority><xref ref-type="fig" rid="F4">Fig. 3a–g</xref><xref ref-type="fig" rid="F2">, Map 3</xref><tp:nomenclature-citation-list><tp:nomenclature-citation><tp:taxon-name>Dinaraea backusensis</tp:taxon-name><comment> Klimaszewski &amp; Brunke, in <xref ref-type="bibr" rid="B3">Brunke et al. 2012</xref>: 175.</comment></tp:nomenclature-citation></tp:nomenclature-citation-list></tp:nomenclature><tp:treatment-sec sec-type="HOLOTYPE"><title>HOLOTYPE</title><p>(male): <bold>CANADA</bold>, <bold>ONTARIO</bold>, Haldimand-Norfolk Reg., 6 km W of Saint Williams, Backus Woods, Wetland trail, sugar maple-dominated mesic forest, <named-content xmlns:xlink="http://www.w3.org/1999/xlink" content-type="dwc:verbatimCoordinates" xlink:type="simple">42.3954°N, 80.2934°W</named-content>, 2.IV.2010, A. Brunke // Accession No. 00331025 (DEBU). Holotype examined.</p><p><bold>Diagnosis.</bold> <italic><tp:taxon-name>Dinaraea backusensis</tp:taxon-name></italic> (habitus <xref ref-type="fig" rid="F4">Fig. 3a</xref>) may be distinguished from congeners by the following combination of characters: body length 2.4–2.6 mm; head, pronotum and elytra moderately glossy with dense microsculpture; pronotum broadest in about apical third and narrowest at base; elytra at suture as long as pronotum, with dense punctation similar to that on pronotum; antennal articles 7–10 moderately transverse; male tergite VIII with four small apical median teeth, median ones rounded (<xref ref-type="fig" rid="F4">Fig. 3d</xref>); median lobe of aedeagus with straight and short tubus, narrowly rounded apically (<xref ref-type="fig" rid="F4">Fig. 3b, h</xref>); spermatheca with large pear-shaped capsule and moderately shallow apical invagination, stem moderately long and looped posteriorly, apical end strongly swollen (<xref ref-type="fig" rid="F4">Fig. 3c</xref>).</p><fig id="F4" position="float" orientation="portrait"><label>Figure 3.</label><caption><p><italic><tp:taxon-name>Dinaraea backusensis</tp:taxon-name></italic> Klimaszewski &amp; Brunke: <bold>a</bold> habitus <bold>b</bold> median lobe of aedeagus in lateral view <bold>c</bold> male tergite VIII <bold>d</bold> male sternite VIII <bold>e</bold> spermatheca in lateral view <bold>f</bold> female tergite VIII <bold>g</bold> female sternite VIII <bold>h</bold> median lobe of aedeagus in lateral view based on holotype. Habitus scale bar = 1.0 mm, other scale bars = 0.2 mm.</p></caption><graphic xmlns:xlink="http://www.w3.org/1999/xlink" xlink:href="ZooKeys-327-065-g004.jpg" position="float" orientation="portrait" xlink:type="simple"/></fig></tp:treatment-sec><tp:treatment-sec sec-type="Description"><title>Description.</title><p>Body length 2.4–2.6 mm; body dark brown with legs, antennae (at least basally) and labial palpi yellowish- or reddish-brown; head, pronotum and elytra slightly glossy, with dense microsculpture; abdominal microsculpture moderately dense and integument glossy; head about as broad as pronotum, genae slightly longer than eyes in dorsal view; pronotum broadest in apical third, slightly transverse, as long as elytra at suture; elytra transverse, truncate posteriorly; abdomen arcuate laterally, broadest in middle; male tergite VIII with four small and short teeth at apical margin, all about the same size, median teeth rounded (<xref ref-type="fig" rid="F4">Fig. 3d</xref>), sternite VIII slightly rounded <!--PageBreak-->posteriorly, antecostal suture arcuate and anterior margin concave (<xref ref-type="fig" rid="F4">Fig. 3e</xref>); median lobe of aedeagus with short and straight venter of tubus and narrowly rounded apex (<xref ref-type="fig" rid="F4">Fig. 3b, h</xref>); female tergite VIII broadly arcuate apically (<xref ref-type="fig" rid="F4">Fig. 3f</xref>), sternite VIII rounded apically, antecostal suture arcuate (<xref ref-type="fig" rid="F4">Fig. 3g</xref>); spermatheca with large pear-shaped cap<!--PageBreak-->sule and moderately shallow apical invagination, stem moderately long, and looped posteriorly, apical part strongly swollen (<xref ref-type="fig" rid="F4">Fig. 3c</xref>).</p></tp:treatment-sec><tp:treatment-sec sec-type="Distribution"><title>Distribution.</title><p>Known from Ontario and New Brunswick in Canada and Massachusetts in the USA.</p></tp:treatment-sec><tp:treatment-sec sec-type="Collection and habitat data"><title>Collection and habitat data.</title><p>Adults were collected from March to August mostly from under the bark of rotting logs (spruce, maples) in a variety of hardwood and mixed hardwood-conifer forest types. Some adults were found in polypore fungi on a large fallen basswood (<italic><tp:taxon-name>Tilia americana</tp:taxon-name></italic> L.) and in moss and litter at the base of cedar in an old-growth eastern white cedar swamp. Flying adults were also captured in Lindgren funnel traps in a red spruce forest with red maple and balsam fir (<italic><tp:taxon-name>Abies balsamea</tp:taxon-name></italic> (L.) Mill.) and in an old red pine (<italic><tp:taxon-name>Pinus resinosa</tp:taxon-name></italic> Ait.) forest.</p></tp:treatment-sec><tp:treatment-sec sec-type="Material examined"><title>Material examined.</title><p><bold>CANADA</bold>: <bold>NEW BRUNSWICK</bold>: Albert Co., Caledonia Gorge P.N.A., <named-content xmlns:xlink="http://www.w3.org/1999/xlink" content-type="dwc:verbatimCoordinates" xlink:type="simple">45.8175°N, 64.7770°W</named-content>, 6.VII.2011, R.P. Webster // Mature hardwood forest, rotten sugar maple log, under bark (RWC) 1 male; Caledonia Gorge P.N.A., <named-content xmlns:xlink="http://www.w3.org/1999/xlink" content-type="dwc:verbatimCoordinates" xlink:type="simple">45.7760°N, 64.7935°W</named-content>, 1.VII.2011, R.P. Webster // Old-growth sugar maple &amp; yellow birch forest, under bark of sugar maple log (NBM) 1 male; Caledonia Gorge P.N.A., <named-content xmlns:xlink="http://www.w3.org/1999/xlink" content-type="dwc:verbatimCoordinates" xlink:type="simple">45.8380°N, 64.8484°W</named-content>, 3.VII.2011, R.P. Webster // Old-growth sugar maple &amp; yellow birch forest, under bark of sugar maple log (NBM) 1 male; Carleton Co., Jackson Falls, “Bell Forest Preserve”, <named-content xmlns:xlink="http://www.w3.org/1999/xlink" content-type="dwc:verbatimCoordinates" xlink:type="simple">46.2200°N, 67.7231°W</named-content>, 13.VIII.2006, R.P. Webster // Hardwood forest, on slightly dried <!--PageBreak--><italic><tp:taxon-name>Pleurotus</tp:taxon-name></italic> sp., on dead standing maple (RWC) 1 female; Carleton Co., Jackson Falls, “Bell Forest Nature Preserve”, <named-content xmlns:xlink="http://www.w3.org/1999/xlink" content-type="dwc:verbatimCoordinates" xlink:type="simple">46.2199°N, 67.7231°W</named-content>, 7.VI.2007, R.P. Webster // Rich Appalachian hardwood forest, in polypore fungi on large fallen basswood (RWC) 1 male; Charlotte Co., 5 km NW of Pomeroy Ridge, <named-content xmlns:xlink="http://www.w3.org/1999/xlink" content-type="dwc:verbatimCoordinates" xlink:type="simple">45.3059°N, 67.4343°W</named-content>, 5.VI.2008, R.P. Webster // Red maple and eastern white cedar swamp, under bark of red maple (RWC) 1 female; Sunbury Co., Acadia Research Forest, <named-content xmlns:xlink="http://www.w3.org/1999/xlink" content-type="dwc:verbatimCoordinates" xlink:type="simple">46.0188°N, 66.7450°W</named-content>, 17.VIII.2007, R.P. Webster // Road 16 Control, Mature red spruce &amp; red maple forest, under bark of red maple (RWC) 1 female; Sunbury Co., Acadia Research Forest, <named-content xmlns:xlink="http://www.w3.org/1999/xlink" content-type="dwc:verbatimCoordinates" xlink:type="simple">45.9866°N, 66.3841°W</named-content>, 24–30.VI.2009, R. Webster &amp; M.-A. Giguère // Red spruce forest with red maple &amp; balsam fir, Lindgren funnel trap (RWC) 1 male; York Co., New Maryland, Charters Settlement, <named-content xmlns:xlink="http://www.w3.org/1999/xlink" content-type="dwc:verbatimCoordinates" xlink:type="simple">45.8342°N, 66.7452°W</named-content>, 23.IV.2004, R.P. Webster (LFC) 1 male; York Co., New Maryland, Charters Settlement, <named-content xmlns:xlink="http://www.w3.org/1999/xlink" content-type="dwc:verbatimCoordinates" xlink:type="simple">45.8340°N, 66.7450°W</named-content>, 27.IV.2005, R.P. Webster // Mixed forest, in wood pile, under bark of spruce (RWC, LFC) 2 males, 1 female; York Co., New Maryland, Charters Settlement, <named-content xmlns:xlink="http://www.w3.org/1999/xlink" content-type="dwc:verbatimCoordinates" xlink:type="simple">45.8395°N, 66.7391°W</named-content>, 1.V.2004, R.P. Webster // Mixed forest, under bark of conifer log (RWC) 1 female; York Co., New Maryland, <named-content xmlns:xlink="http://www.w3.org/1999/xlink" content-type="dwc:verbatimCoordinates" xlink:type="simple">45.8395°N, 66.7391°W</named-content>, 6.VI.2006, R.P. Webster // Mixed forest, in fungus covered log (punky wood) (RWC) 1 female; York Co., New Maryland, <named-content xmlns:xlink="http://www.w3.org/1999/xlink" content-type="dwc:verbatimCoordinates" xlink:type="simple">45.8395°N, 66.7391°W</named-content>, 18.VI.2008, R.P. Webster // Mixed forest, in rotten log (RWC) 1 female; York Co., New Maryland, off Hwy 2, E of Baker Brook, <named-content xmlns:xlink="http://www.w3.org/1999/xlink" content-type="dwc:verbatimCoordinates" xlink:type="simple">45.8760°N, 66.6252°W</named-content>, 6.IV.2005, R.P. Webster // Old growth cedar swamp, in moss &amp; litter at base of cedar (RWC) 1 male; York Co., 15 km E of Tracy, off Rt. 645, <named-content xmlns:xlink="http://www.w3.org/1999/xlink" content-type="dwc:verbatimCoordinates" xlink:type="simple">45.6848°N, 66.8821°W</named-content>, 4–16.VI.2010, R. Webster &amp; C. MacKay // Old red pine forest, Lindgren funnel trap (RWC) 1 male; York Co., 14 km WSW of Tracy, S of Rt. 645, <named-content xmlns:xlink="http://www.w3.org/1999/xlink" content-type="dwc:verbatimCoordinates" xlink:type="simple">45.6741°N, 66.8661°W</named-content>, 9.VI.2010, R.P. Webster // Old mixed forest, under bark of rotten red maple log (RWC) 1 male. <bold>USA</bold>: <bold>MASSACHUSETTS</bold>: Framingham, 10.III.1947, C.A. Frost (CNC) 1 female.</p></tp:treatment-sec><tp:treatment-sec><!--Section generated to contain objects referenced in tp:taxon-treatment.--><fig id="F2" position="float" orientation="portrait"><label>Map 1–4.</label><caption><p>Distribution map of: <bold>1</bold> <italic><tp:taxon-name>Dinaraea bicornis</tp:taxon-name></italic> sp. n. <bold>2</bold> <italic><tp:taxon-name>Dinaraea quadricornis</tp:taxon-name></italic> sp. n. <bold>3</bold> <italic><tp:taxon-name>Dinaraea backusensis</tp:taxon-name></italic> <bold>4</bold> <italic><tp:taxon-name>Dinaraea worki</tp:taxon-name></italic> sp. n.</p></caption><graphic xmlns:xlink="http://www.w3.org/1999/xlink" xlink:href="ZooKeys-327-065-g002.jpg" position="float" orientation="portrait" xlink:type="simple"/></fig></tp:treatment-sec><ref-list><ref id="B3"><mixed-citation xmlns:xlink="http://www.w3.org/1999/xlink" xlink:type="simple"><person-group><name name-style="western"><surname>Brunke</surname><given-names>AJ</given-names></name><name name-style="western"><surname>Klimaszewski</surname><given-names>J</given-names></name><name name-style="western"><surname>Dorval</surname><given-names>J-A</given-names></name><name name-style="western"><surname>Bourdon</surname><given-names>C</given-names></name><name name-style="western"><surname>Paiero</surname><given-names>SM</given-names></name><name name-style="western"><surname>Marshall</surname><given-names>SA</given-names></name></person-group> (<year>2012</year>) <article-title>New species and distributional records of Aleocharinae (Coleoptera, Staphylinidae) from Ontario, Canada, with a checklist of recorded species.</article-title><source>ZooKeys</source><volume>186</volume>: <fpage>119</fpage>-<lpage>206</lpage>. doi: <ext-link ext-link-type="uri" xlink:href="http://dx.doi.org/10.3897/zookeys.186.2947" xlink:type="simple">10.3897/zookeys.186.2947</ext-link></mixed-citation></ref></ref-list></tp:taxon-treatment>
