# Supplementary material for: Review of Canadian species of the genus Dinaraea Thomson, with descriptions of six new species (Coleoptera, Staphylinidae, Aleocharinae, Athetini)
Source: Zookeys. 2013 Aug 30;(327):65–101. doi: 10.3897/zookeys.327.5908 (PMC3804766; doi:10.3897/zookeys.327.5908)
Supplement: XML Treatment for Dinaraea worki [file zookeys.327.5908-treatment5.xml]

<!DOCTYPE tp:taxon-treatment
  PUBLIC "-//TaxonX//DTD Taxonomic Treatment Publishing DTD v0 20100105//EN" "tax-treatment-NSO.dtd">
<tp:taxon-treatment xmlns:tp="http://www.plazi.org/taxpub"><tp:treatment-meta><mixed-citation publication-type="journal"><person-group><name><surname>Klimaszewski</surname><given-names>Jan</given-names></name><name><surname>Webster</surname><given-names>Reginald P.</given-names></name><name><surname>Langor</surname><given-names>David W.</given-names></name><name><surname>Caroline Bourdon</surname><given-names/></name><name><surname>Jacobs</surname><given-names>Jenna</given-names></name></person-group><article-title>Review of Canadian species of the genus <italic>Dinaraea</italic> Thomson, with descriptions of six new species (Coleoptera, Staphylinidae, Aleocharinae, Athetini)</article-title><source>Zookeys</source><day>30</day><month>8</month><year>2013</year><volume>2013</volume><issue>327</issue><fpage>65</fpage><lpage>101</lpage><pub-id pub-id-type="doi">10.3897/zookeys.327.5908</pub-id></mixed-citation></tp:treatment-meta><tp:nomenclature><label>4.</label><tp:taxon-name>
                        <tp:taxon-name-part taxon-name-part-type="genus">Dinaraea</tp:taxon-name-part>
                        <tp:taxon-name-part taxon-name-part-type="species">worki</tp:taxon-name-part>
                        <object-id xmlns:xlink="http://www.w3.org/1999/xlink" xlink:type="simple">http://zoobank.org/88174B76-3509-4188-A887-CFA9759B6D71</object-id>
                        <object-id xmlns:xlink="http://www.w3.org/1999/xlink" xlink:type="simple">http://species-id.net/wiki/Dinaraea_worki</object-id>
                    </tp:taxon-name><tp:taxon-authority>Klimaszewski &amp; Jacobs</tp:taxon-authority><tp:taxon-status xmlns:xlink="http://www.w3.org/1999/xlink" xlink:type="simple">sp. n.</tp:taxon-status><xref ref-type="fig" rid="F5">Fig. 4a–g</xref><xref ref-type="fig" rid="F2">, Map 4</xref></tp:nomenclature><tp:treatment-sec sec-type="HOLOTYPE"><title>HOLOTYPE</title><p>(male): <bold>CANADA</bold>, <bold>QUEBEC</bold>, Villebois, <italic><tp:taxon-name>Picea mariana</tp:taxon-name></italic>, coll. J. Jacobs, 2008, DB-ID 2913 (LFC). <bold>PARATYPES</bold>: <bold>CANADA</bold>, <bold>QUEBEC</bold>: Villebois, <italic><tp:taxon-name>Picea mariana</tp:taxon-name></italic>, coll. J. Jacobs, 2008, DB-ID 305 (LFC) 1 female; same data except: DB-ID 490 (LFC) 1 female; DB-ID 2749 (LFC) 1 female; DB-ID 2758 (LFC) 1 female; DB-ID 2765 (LFC) 1 female; DB-ID 2768 (LFC) 1 female; DB-ID 2770 (LFC) 1 female; DB-ID 2778 (LFC) 1 female; DB-ID 2780 (LFC) 1 female; DB-ID 2918 (LFC) 1 male; DB-ID 2994 (LFC) 1 female; Quebec, Sept Iles, 2.XI.1985 (LFC) 5 males, 7 females. <bold>NON-TYPES</bold>: <bold>CANADA</bold>, <bold>QUEBEC</bold>: Lac-St-Jean, Compagnie forestière Arbec, <named-content xmlns:xlink="http://www.w3.org/1999/xlink" content-type="dwc:verbatimCoordinates" xlink:type="simple">50°22'54"N, 70°33'29"W</named-content>, 12.VIII–25.VIII.2009, Annelage 2009, C. Hébert, pessière à mousses (LFC) 1 female; Lac-St-Jean, Compagnie forestière Arbec, <named-content xmlns:xlink="http://www.w3.org/1999/xlink" content-type="dwc:verbatimCoordinates" xlink:type="simple">50°22'06"N, 70°33'22"W</named-content>, 17.VI–01.VII.2009, Annelage 2009, C. Hébert, pessière à mousses (LFC) 1 female [last two females have slightly damaged spermathecae].</p></tp:treatment-sec><tp:treatment-sec sec-type="Etymology"><title>Etymology.</title><p>Named for Dr. Timothy Work, Université du Québec à Montréal, Quebec, Canada, who provided many insect specimens for this study and who has advanced the ecological knowledge of epigaeic beetles in Canada.</p></tp:treatment-sec><tp:treatment-sec sec-type="Diagnosis"><title>Diagnosis.</title><p><italic><tp:taxon-name>Dinaraea worki</tp:taxon-name></italic> (habitus <xref ref-type="fig" rid="F5">Fig. 4a</xref>) may be distinguished from congeners by the following combination of characters: body length 2.3–2.6 mm; head, pronotum and elytra moderately glossy with moderately dense microsculpture; pronotum broadest in middle and narrowest at base; elytra at suture as long as pronotum, with dense punctation similar to that on pronotum; antennal articles 7–10 strongly transverse; male tergite VIII with four small apical teeth, all short and rounded (<xref ref-type="fig" rid="F5">Fig. 4c</xref>); median lobe of aedeagus with straight and short tubus narrowly rounded apically (<xref ref-type="fig" rid="F5">Fig. 4b</xref>); spermatheca with large pear-shaped capsule and long apical invagination, stem short and looped posteriorly, with slightly swollen apical part (<xref ref-type="fig" rid="F5">Fig. 4e</xref>).</p><fig id="F5" position="float" orientation="portrait"><label>Figure 4.</label><caption><p><italic><tp:taxon-name>Dinaraea worki</tp:taxon-name></italic> Klimaszewski &amp; Jacobs, sp. n.: <bold>a</bold> habitus <bold>b</bold> median lobe of aedeagus in lateral view <bold>c</bold> male tergite VIII <bold>d</bold> male sternite VIII <bold>e</bold> spermatheca in lateral view <bold>f</bold> female tergite VIII <bold>g</bold> female sternite VIII. Habitus scale bar = 1.0 mm, other scale bars = 0.2 mm.</p></caption><graphic xmlns:xlink="http://www.w3.org/1999/xlink" xlink:href="ZooKeys-327-065-g005.jpg" position="float" orientation="portrait" xlink:type="simple"/></fig></tp:treatment-sec><tp:treatment-sec sec-type="Description"><title>Description.</title><p>Body length 2.3–2.6 mm; body dark brown with legs, antennae (at least basally), labial palpi and posterior part of elytra yellowish- or reddish-brown; head, pronotum and elytra moderately glossy, with moderately dense microsculpture; abdominal microsculpture moderately dense and integument more glossy; head about as broad as pronotum, genae slightly longer than eyes in dorsal view; pronotum broadest in middle, slightly transverse, about as long as elytra at suture; elytra transverse, truncate posteriorly; abdomen arcuate laterally, broadest in middle; male tergite VIII with four small rounded teeth at apical margin (<xref ref-type="fig" rid="F5">Fig. 4c</xref>), sternite VIII rounded poste<!--PageBreak-->riorly, antecostal suture arcuate and anterior margin broadly arcuate (<xref ref-type="fig" rid="F5">Fig. 4d</xref>); median lobe of aedeagus with short and straight venter of tubus and narrowly rounded apex (<xref ref-type="fig" rid="F5">Fig. 4b</xref>); female tergite VIII slightly sinuate apically on each side of disc (<xref ref-type="fig" rid="F5">Fig. 4f</xref>), sternite VIII rounded apically, antecostal suture sinuate (<xref ref-type="fig" rid="F5">Fig. 4g</xref>); spermatheca with large <!--PageBreak-->pear-shaped capsule, and long apical invagination, stem short and looped posteriorly, with slightly swollen apical part (<xref ref-type="fig" rid="F5">Fig. 4e</xref>).</p></tp:treatment-sec><tp:treatment-sec sec-type="Distribution"><title>Distribution.</title><p>Known from Quebec.</p></tp:treatment-sec><tp:treatment-sec sec-type="Collection and habitat data"><title>Collection and habitat data.</title><p>Several adults were collected in November. Specimens from western Quebec were collected from dead and decaying black spruce (<italic><tp:taxon-name>Picea mariana</tp:taxon-name></italic> Mill. (BSP)) in a boreal forest dominated by black spruce.</p></tp:treatment-sec><tp:treatment-sec><!--Section generated to contain objects referenced in tp:taxon-treatment.--><fig id="F2" position="float" orientation="portrait"><label>Map 1–4.</label><caption><p>Distribution map of: <bold>1</bold> <italic><tp:taxon-name>Dinaraea bicornis</tp:taxon-name></italic> sp. n. <bold>2</bold> <italic><tp:taxon-name>Dinaraea quadricornis</tp:taxon-name></italic> sp. n. <bold>3</bold> <italic><tp:taxon-name>Dinaraea backusensis</tp:taxon-name></italic> <bold>4</bold> <italic><tp:taxon-name>Dinaraea worki</tp:taxon-name></italic> sp. n.</p></caption><graphic xmlns:xlink="http://www.w3.org/1999/xlink" xlink:href="ZooKeys-327-065-g002.jpg" position="float" orientation="portrait" xlink:type="simple"/></fig></tp:treatment-sec></tp:taxon-treatment>
