# Supplementary material for: Review of Canadian species of the genus Dinaraea Thomson, with descriptions of six new species (Coleoptera, Staphylinidae, Aleocharinae, Athetini)
Source: Zookeys. 2013 Aug 30;(327):65–101. doi: 10.3897/zookeys.327.5908 (PMC3804766; doi:10.3897/zookeys.327.5908)
Supplement: XML Treatment for Dinaraea piceana [file zookeys.327.5908-treatment6.xml]

<!DOCTYPE tp:taxon-treatment
  PUBLIC "-//TaxonX//DTD Taxonomic Treatment Publishing DTD v0 20100105//EN" "tax-treatment-NSO.dtd">
<tp:taxon-treatment xmlns:tp="http://www.plazi.org/taxpub"><tp:treatment-meta><mixed-citation publication-type="journal"><person-group><name><surname>Klimaszewski</surname><given-names>Jan</given-names></name><name><surname>Webster</surname><given-names>Reginald P.</given-names></name><name><surname>Langor</surname><given-names>David W.</given-names></name><name><surname>Caroline Bourdon</surname><given-names/></name><name><surname>Jacobs</surname><given-names>Jenna</given-names></name></person-group><article-title>Review of Canadian species of the genus <italic>Dinaraea</italic> Thomson, with descriptions of six new species (Coleoptera, Staphylinidae, Aleocharinae, Athetini)</article-title><source>Zookeys</source><day>30</day><month>8</month><year>2013</year><volume>2013</volume><issue>327</issue><fpage>65</fpage><lpage>101</lpage><pub-id pub-id-type="doi">10.3897/zookeys.327.5908</pub-id></mixed-citation></tp:treatment-meta><tp:nomenclature><label>5.</label><tp:taxon-name>
                        <tp:taxon-name-part taxon-name-part-type="genus">Dinaraea</tp:taxon-name-part>
                        <tp:taxon-name-part taxon-name-part-type="species">piceana</tp:taxon-name-part>
                        <object-id xmlns:xlink="http://www.w3.org/1999/xlink" xlink:type="simple">http://zoobank.org/18BB3EFB-5A12-4A99-A6F6-31969051AEFE</object-id>
                        <object-id xmlns:xlink="http://www.w3.org/1999/xlink" xlink:type="simple">http://species-id.net/wiki/Dinaraea_piceana</object-id>
                    </tp:taxon-name><tp:taxon-authority>Klimaszewski &amp; Jacobs</tp:taxon-authority><tp:taxon-status xmlns:xlink="http://www.w3.org/1999/xlink" xlink:type="simple">sp. n.</tp:taxon-status><xref ref-type="fig" rid="F6">Fig. 5a–g</xref><xref ref-type="fig" rid="F10">, Map 7</xref></tp:nomenclature><tp:treatment-sec sec-type="HOLOTYPE"><title>HOLOTYPE</title><p>(male): <bold>CANADA</bold>, <bold>QUEBEC</bold>: Villebois, <italic><tp:taxon-name>Picea mariana</tp:taxon-name></italic>, coll. J. Jacobs, 2008, DB-ID 2797 (LFC) 1 male. <bold>PARATYPES</bold>: same data as the holotype except: DB-ID 333 (LFC) 1 female; DB-ID 847 (LFC) 1 male; DB-ID 1255 (LFC) 1 female; DB-ID 2722 (LFC) 1 female; DB-ID 1745 (LFC) 1 male; DB-ID 1747 (LFC) 1 female; DB-ID 2756 (LFC) 1 male; DB-ID 2774 (LFC) 1 female; DB-ID 2784 (LFC) 1 female; DB-ID 2785 (LFC) 1 male; DB-ID 2840 (LFC) 1 female; DB-ID 2844 (LFC) 1 female; DB-ID 2869 (LFC) 1 male; DB-ID 2870 (LFC) 1 male; DB-ID 2876 (LFC) 1 female; DB-ID 2879 (LFC) 1 male; DB-ID 2880 (LFC) 1 female; DB-ID 2884 (LFC) 1 male; DB-ID 2885 (LFC) 1 female; DB-ID 2893 (LFC) 1 female; DB-ID 2907 (LFC) 1 female; DB-ID 2908 (LFC) 1 male; DB-ID 2909 (LFC) 1 female; DB-ID 3265 (LFC) 1 male; MRC Manic, Réservoir Outardes 4, <named-content xmlns:xlink="http://www.w3.org/1999/xlink" content-type="dwc:verbatimCoordinates" xlink:type="simple">50°37'N, 69°35'W</named-content>, 2.VII–10.VII.2007, Chaire Côte-Nord, J.P. Légaré, Bloc Abitibi Sud, CP2 (CJSP) 3–10 m, Piège à impact, 2007-3-0520 (LFC) 1 female.</p></tp:treatment-sec><tp:treatment-sec sec-type="Etymology"><title>Etymology.</title><p><italic><tp:taxon-name>Piceana</tp:taxon-name></italic> is an adjective derived from the tree name <italic><tp:taxon-name>Picea mariana</tp:taxon-name></italic> Mill. (BSP), in allusion to the black spruce forest where it was found.</p></tp:treatment-sec><tp:treatment-sec sec-type="Diagnosis"><title>Diagnosis.</title><p><italic><tp:taxon-name>Dinaraea piceana</tp:taxon-name></italic> (habitus <xref ref-type="fig" rid="F6">Fig. 5a</xref>) may be distinguished from congeners by the following combination of characters: body length 3.1–3.3 mm; head, pronotum and elytra matte with dense microsculpture; pronotum broadest in apical third and narrowest at base; elytra at suture slightly longer than pronotum, with dense punctation similar to that on pronotum; antennal articles 7–10 moderately transverse; male tergite VIII with four small apical teeth, all short and rounded (<xref ref-type="fig" rid="F6">Fig. 5c</xref>); median lobe of aedeagus with straight and short tubus narrowly rounded apically and slightly produced ventrally (<xref ref-type="fig" rid="F6">Fig. 5b</xref>); spermatheca with elongate pear-shaped capsule, and moderately long apical invagination, stem long, sinuate and looped posteriorly, with slightly larger apical part (<xref ref-type="fig" rid="F6">Fig. 5e</xref>).</p><fig id="F6" position="float" orientation="portrait"><label>Figure 5.</label><caption><p><italic><tp:taxon-name>Dinaraea piceana</tp:taxon-name></italic> Klimaszewski &amp; Jacobs, sp. n.: <bold>a</bold> habitus <bold>b</bold> median lobe of aedeagus in lateral view <bold>c</bold> male tergite VIII <bold>d</bold> male sternite VIII <bold>e</bold> spermatheca in lateral view <bold>f</bold> female tergite VIII <bold>g</bold> female sternite VIII. Habitus scale bar = 1.0 mm, other scale bars = 0.2 mm.</p></caption><graphic xmlns:xlink="http://www.w3.org/1999/xlink" xlink:href="ZooKeys-327-065-g006.jpg" position="float" orientation="portrait" xlink:type="simple"/></fig></tp:treatment-sec><tp:treatment-sec sec-type="Description"><title>Description.</title><p>Body length 3.1–3.3 mm; body dark brown with legs, antennae (at least basally), labial palpi and elytra yellowish- or reddish-brown; head, pronotum and elytra matte, with dense microsculpture; abdominal microsculpture less dense than that of pronotum and elytra and integument more glossy; head about as broad and as large as pronotum, genae slightly longer than eyes in dorsal view; pronotum broadest <!--PageBreak-->in apical third, slightly transverse, longer than elytra at suture; elytra transverse, truncate posteriorly; abdomen subparallel; male tergite VIII with four small rounded teeth at apical margin (<xref ref-type="fig" rid="F6">Fig. 5c</xref>), sternite VIII rounded posteriorly, antecostal suture and anterior margin of disc sinuate (<xref ref-type="fig" rid="F6">Fig. 5d</xref>); median lobe of aedeagus with short and straight venter of tubus and narrowly rounded apex (<xref ref-type="fig" rid="F6">Fig. 5b</xref>); female tergite VIII concave basally and truncate apically (<xref ref-type="fig" rid="F6">Fig. 5f</xref>); sternite VIII rounded apically and emarginated medially, antecostal suture slightly sinuate (<xref ref-type="fig" rid="F6">Fig. 5g</xref>); spermatheca with elongate pear-<!--PageBreak-->shaped capsule and moderately long apical invagination, stem long, sinuate and looped posteriorly, with slightly swollen apical part (<xref ref-type="fig" rid="F6">Fig. 5e</xref>).</p></tp:treatment-sec><tp:treatment-sec sec-type="Distribution"><title>Distribution.</title><p>Known from Quebec.</p></tp:treatment-sec><tp:treatment-sec sec-type="Collection and habitat data"><title>Collection and habitat data.</title><p>Most adults were collected in dead black spruce logs in boreal black spruce forests, and one was captured in an intercept trap in a boreal forest during July.</p></tp:treatment-sec><tp:treatment-sec><!--Section generated to contain objects referenced in tp:taxon-treatment.--><fig id="F10" position="float" orientation="portrait"><label>Map 7–10.</label><caption><p>Distribution map of: <bold>7</bold> <italic><tp:taxon-name>Dinaraea piceana</tp:taxon-name></italic> sp. n. <bold>8</bold> <italic><tp:taxon-name>Dinaraea borealis</tp:taxon-name></italic> <bold>9</bold> <italic><tp:taxon-name>Dinaraea curtipenis</tp:taxon-name></italic> sp. n. <bold>10</bold> <italic><tp:taxon-name>Dinaraea longipenis</tp:taxon-name></italic> sp. n.</p></caption><graphic xmlns:xlink="http://www.w3.org/1999/xlink" xlink:href="ZooKeys-327-065-g010.jpg" position="float" orientation="portrait" xlink:type="simple"/></fig></tp:treatment-sec></tp:taxon-treatment>
