# Supplementary material for: Review of Canadian species of the genus Dinaraea Thomson, with descriptions of six new species (Coleoptera, Staphylinidae, Aleocharinae, Athetini)
Source: Zookeys. 2013 Aug 30;(327):65–101. doi: 10.3897/zookeys.327.5908 (PMC3804766; doi:10.3897/zookeys.327.5908)
Supplement: XML Treatment for Dinaraea angustula [file zookeys.327.5908-treatment7.xml]

<!DOCTYPE tp:taxon-treatment
  PUBLIC "-//TaxonX//DTD Taxonomic Treatment Publishing DTD v0 20100105//EN" "tax-treatment-NSO.dtd">
<tp:taxon-treatment xmlns:tp="http://www.plazi.org/taxpub"><tp:treatment-meta><mixed-citation publication-type="journal"><person-group><name><surname>Klimaszewski</surname><given-names>Jan</given-names></name><name><surname>Webster</surname><given-names>Reginald P.</given-names></name><name><surname>Langor</surname><given-names>David W.</given-names></name><name><surname>Caroline Bourdon</surname><given-names/></name><name><surname>Jacobs</surname><given-names>Jenna</given-names></name></person-group><article-title>Review of Canadian species of the genus <italic>Dinaraea</italic> Thomson, with descriptions of six new species (Coleoptera, Staphylinidae, Aleocharinae, Athetini)</article-title><source>Zookeys</source><day>30</day><month>8</month><year>2013</year><volume>2013</volume><issue>327</issue><fpage>65</fpage><lpage>101</lpage><pub-id pub-id-type="doi">10.3897/zookeys.327.5908</pub-id></mixed-citation></tp:treatment-meta><tp:nomenclature><label>6.</label><tp:taxon-name>
                        <tp:taxon-name-part taxon-name-part-type="genus">Dinaraea</tp:taxon-name-part>
                        <tp:taxon-name-part taxon-name-part-type="species">angustula</tp:taxon-name-part>
                        <object-id xmlns:xlink="http://www.w3.org/1999/xlink" xlink:type="simple">http://species-id.net/wiki/Dinaraea_angustula\according to Klimaszewski et al 2013</object-id>
                    </tp:taxon-name><tp:taxon-authority>(Gyllenhal)</tp:taxon-authority><xref ref-type="fig" rid="F7">Fig. 6a–g</xref><xref ref-type="fig" rid="F9">, Map 5</xref><tp:nomenclature-citation-list><tp:nomenclature-citation><tp:taxon-name>Aleochara angustula</tp:taxon-name><comment> Gyllenhal, 1810: 393; as <italic><tp:taxon-name>Dinaraea</tp:taxon-name></italic>: <xref ref-type="bibr" rid="B9">Klimaszewski et al. 2011</xref>: 159.</comment></tp:nomenclature-citation></tp:nomenclature-citation-list></tp:nomenclature><tp:treatment-sec sec-type="Diagnosis"><title>Diagnosis.</title><p><italic><tp:taxon-name>Dinaraea angustula</tp:taxon-name></italic> (habitus <xref ref-type="fig" rid="F7">Fig. 6a</xref>) may be distinguished from congeners by the following combination of characters: body length 3.3–3.7 mm; head, pronotum and elytra slightly glossy with dense microsculpture; pronotum broadest at middle and narrowest at apex and base; elytra at suture as long as or slightly shorter than pronotum, with dense punctation similar to that on pronotum; antennal articles 7–10 moderately transverse; male tergite VIII with four small apical teeth, all short and rounded and some additional tooth-like subapical structures (<xref ref-type="fig" rid="F7">Fig. 6c</xref>); median lobe of aedeagus with straight and short tubus narrowly rounded apically and sometimes slightly hooked at apex (<xref ref-type="fig" rid="F7">Fig. 6b</xref>); spermatheca with short pear-shaped capsule, and small apical invagination, stem long, straight medially and looped posteriorly, with slightly swollen apical part (<xref ref-type="fig" rid="F7">Fig. 6e</xref>).</p><fig id="F7" position="float" orientation="portrait"><label>Figure 6.</label><caption><p><italic><tp:taxon-name>Dinaraea angustula</tp:taxon-name></italic> (Thomson): <bold>a</bold> habitus <bold>b</bold> median lobe of aedeagus in lateral view <bold>c</bold> male tergite VIII <bold>d</bold> male sternite VIII <bold>e</bold> spermatheca in lateral view <bold>f</bold> female tergite VIII <bold>g</bold> female sternite VIII. Habitus scale bar = 1.0 mm, other scale bars = 0.2 mm.</p></caption><graphic xmlns:xlink="http://www.w3.org/1999/xlink" xlink:href="ZooKeys-327-065-g007.jpg" position="float" orientation="portrait" xlink:type="simple"/></fig></tp:treatment-sec><tp:treatment-sec sec-type="Description"><title>Description.</title><p>Body length 3.3–3.7 mm; body dark brown with legs, antennae (at least basally), labial palpi and elytra yellowish- or reddish-brown, pronotum and abdomen lighter than head, sometimes entire body appears brown; head, pronotum and elytra slightly glossy, with dense microsculpture; abdominal microsculpture less dense and integument more glossy than that of pronotum and elytra; head about as broad as pronotum, genae slightly longer than eyes in dorsal view; pronotum broadest at middle, slightly transverse, usually longer than elytra at suture; elytra transverse, truncate posteriorly; abdomen subparallel; male tergite VIII with four small apical teeth, all short and rounded and some additional tooth-like subapical structures (<xref ref-type="fig" rid="F7">Fig. 6c</xref>), sternite VIII produced apically (<xref ref-type="fig" rid="F7">Fig. 6d</xref>); median lobe of aedeagus with short and straight venter of tubus and narrowly ventrally pointed apex (<xref ref-type="fig" rid="F7">Fig. 6b</xref>); female tergite VIII concave basally and truncate apically (<xref ref-type="fig" rid="F7">Fig. 6f</xref>), sternite VIII rounded apically and emarginated medially, antecostal suture slightly sinuate (<xref ref-type="fig" rid="F7">Fig. 6g</xref>); spermatheca with short pear-shaped capsule, and small apical invagination, stem long, straight medially and looped posteriorly, with slightly swollen apical part (<xref ref-type="fig" rid="F7">Fig. 6e</xref>).</p></tp:treatment-sec><tp:treatment-sec sec-type="Distribution"><title>Distribution.</title><p>This Palaearctic species is adventive in North America (<xref ref-type="bibr" rid="B8">Klimaszewski et al. 2010</xref>). The earliest Canadian records are: Elora, Ontario in 1975 (DEBU); St. Andrews, New Brunswick in 1978 (DEBU); Fairview, Alberta in 1982 (DEBU). <!--PageBreak-->The first North American records are: Buffalo and New York before 1889 (<xref ref-type="bibr" rid="B5">Fauvel 1889</xref>); Davis, California before 1984 (<xref ref-type="bibr" rid="B16">Muona 1984</xref>). In Canada, the species is known from Newfoundland and Labrador, Nova Scotia, Prince Edward Island, New Brunswick, Quebec, Ontario, Alberta and Yukon Territory (<xref ref-type="bibr" rid="B7">Klimaszewski et al. 2007</xref>, <xref ref-type="bibr" rid="B8">2010</xref>, <!--PageBreak--><xref ref-type="bibr" rid="B9">2011</xref>, <xref ref-type="bibr" rid="B10">2012</xref>, <xref ref-type="bibr" rid="B14">Majka and Klimaszewski 2008</xref>, <xref ref-type="bibr" rid="B21">Webster et al. 2009</xref>). In the USA, it is reported from New York, Pennsylvania and California, but is likely more widely distributed in the northeastern states.</p><fig id="F9" position="float" orientation="portrait"><label>Map 5–6.</label><caption><p>Distribution map of: <bold>5</bold> <italic><tp:taxon-name>Dinaraea angustula</tp:taxon-name></italic> sp. n. <bold>6</bold> <italic><tp:taxon-name>Dinaraea pacei</tp:taxon-name></italic>.</p></caption><graphic xmlns:xlink="http://www.w3.org/1999/xlink" xlink:href="ZooKeys-327-065-g009.jpg" position="float" orientation="portrait" xlink:type="simple"/></fig></tp:treatment-sec><tp:treatment-sec sec-type="Collection and habitat data"><title>Collection and habitat data.</title><p>In North America, this species is associated with soil and organic debris in agricultural fields and disturbed urban meadows. It is also found in marsh litter, in leaf litter in mixed forests, in compost, under bark of decaying spruce logs, amongst vegetation on a coastal sand dune, in litter in a cattail marsh, in leaf litter along a vernal pond, and in drift material along a lakeshore (<xref ref-type="bibr" rid="B21">Webster at al. 2009</xref>, <xref ref-type="bibr" rid="B8">Klimaszewski et al. 2010</xref>, <xref ref-type="bibr" rid="B9">2011</xref>, <xref ref-type="bibr" rid="B10">2012</xref>). Illustrations and a description of the larva were published in <xref ref-type="bibr" rid="B20">Topp (1975)</xref>.</p></tp:treatment-sec><tp:treatment-sec sec-type="Material examined"><title>Material examined.</title><p><bold>CANADA</bold>, <bold>NOVA SCOTIA</bold>: Kings County, Sheffield Mills, July 22, 2002, Pitfall trap, Ken Neal (LFC) 1 male; Hants Co., Upper Rawdon, VII.18, 2008, J. Renkema, highbush blueberry field R2T1E (LFC) 1 male; Cape Breton Highlands National Park, Lone Shielding, PG729861, 28.VI.1983, R. Vockeroth, Malaise (CNC) 1 sex?; Bible Hill, <named-content xmlns:xlink="http://www.w3.org/1999/xlink" content-type="dwc:verbatimCoordinates" xlink:type="simple">45.376°N, 63.260°W</named-content>, 2005 (CNC) 1 sex?; Sheffield Mills, <named-content xmlns:xlink="http://www.w3.org/1999/xlink" content-type="dwc:verbatimCoordinates" xlink:type="simple">45.151°N, 64.477°W</named-content>, 1998 (NSM) 1 sex?; Sydney Tar Ponds, <named-content xmlns:xlink="http://www.w3.org/1999/xlink" content-type="dwc:verbatimCoordinates" xlink:type="simple">46.150°N, 60.167°W</named-content>, 1996 (NSM) 1 sex?; Upper Rawdon, <named-content xmlns:xlink="http://www.w3.org/1999/xlink" content-type="dwc:verbatimCoordinates" xlink:type="simple">45.068°N, 63.712°W</named-content>, 2005 (NSM) 1 sex? <bold>NEW BRUNSWICK</bold>: Albert Co., Shepody NWA, Germantown Section, <named-content xmlns:xlink="http://www.w3.org/1999/xlink" content-type="dwc:verbatimCoordinates" xlink:type="simple">45.7056°N, 64.7642°W</named-content>, 2004 (NBM) 1 female; Carleton Co., Wakefield (Belleville), Meduxnekeag Valley Nature Preserve, <named-content xmlns:xlink="http://www.w3.org/1999/xlink" content-type="dwc:verbatimCoordinates" xlink:type="simple">46.1965°N, 67.6340°W</named-content>, 11.V.2005, M.-A. Giguère &amp; R. Webster // Mixed forest, margin of vernal pond in leaf litter (RWC) 1 female; Charlotte Co., St. Andrews, <named-content xmlns:xlink="http://www.w3.org/1999/xlink" content-type="dwc:verbatimCoordinates" xlink:type="simple">45.067°N, 67.033°W</named-content>, 1978 (DEBU) 1 sex?; Kent Co., N.P., Kouchibouguac, 24.V.1977, S.J. Miller, Code 51370 (CNC) 2 females; Queens Co., Canning, Grand Lake near Scotchtown, <named-content xmlns:xlink="http://www.w3.org/1999/xlink" content-type="dwc:verbatimCoordinates" xlink:type="simple">45.8762°N, 66.1816°W</named-content>, 30.IV.2006, R.P. Webster // Lake margin, in drift material (RWC) 1 female; York Co. New Maryland, Charters Settlement, <named-content xmlns:xlink="http://www.w3.org/1999/xlink" content-type="dwc:verbatimCoordinates" xlink:type="simple">45.8395°N, 66.7391°W</named-content>, 22.VII.2006, 17.IX.2006, 5.IX.2007, 23.IV.2008, 19.IX.2010, R.P. Webster // Mixed forest, in pile of decaying (mouldy) corncobs and corn husks (RWC) 2 males, 3 females. <bold>NEWFOUNDLAND and LABRADOR</bold>: Red Bay, <named-content xmlns:xlink="http://www.w3.org/1999/xlink" content-type="dwc:verbatimCoordinates" xlink:type="simple">51.734°N, 56.426°W</named-content>, 2009 (MUN) 1 sex?; Shalloway, <named-content xmlns:xlink="http://www.w3.org/1999/xlink" content-type="dwc:verbatimCoordinates" xlink:type="simple">49.409°N, 53.869°W</named-content>, 2001 (MUN) 1 sex?; St. John’s, Agriculture Canada Research Centre, <named-content xmlns:xlink="http://www.w3.org/1999/xlink" content-type="dwc:verbatimCoordinates" xlink:type="simple">47.516°N, 52.785°W</named-content>, 1982 (AAFC-SJ) 1 sex? <bold>PRINCE EDWARD ISLAND</bold>: Harrington, <named-content xmlns:xlink="http://www.w3.org/1999/xlink" content-type="dwc:verbatimCoordinates" xlink:type="simple">46.350°N, 63.168°W</named-content>, 1996 (ACPE) 1 sex? <bold>QUEBEC</bold>: Cookshire, Co. Compton, SAB, Lum. 1, 13-V-1996 // 96-3-0218, Downey R., Plantation (LFC) 1 sex?; same data except: Lum. 4, 23-V-1996 / 96-3-0277 (LFC) 1 sex?; Lum. 2, 3-VI-1999 / 96-3-0242 (LFC) 1 female; Lum. 5, 8-VII-1996 // 96-3-0308 (LFC) 1 sex?; <named-content xmlns:xlink="http://www.w3.org/1999/xlink" content-type="dwc:verbatimCoordinates" xlink:type="simple">45.420°N, 71.630°W</named-content> (lit) (LFC) 1 sex?; Dorval, 11-IV-1985, in deciduous forest, LeSage &amp; Smetana (CNC) 1 male; Montreal, VII-22-1969 &amp; VII-30-1972, E.J. Kiteley (CNC) 2 sex?; Portneuf Co., Deschambault, 30.III.2007, Coll. Michel Racine // Sous rocher et débris, talus boisé déneigé, en bordure carrière (LFC) 1 female; Réserve Portneuf, Lac Poissonneux, <named-content xmlns:xlink="http://www.w3.org/1999/xlink" content-type="dwc:verbatimCoordinates" xlink:type="simple">47.049°N, 72.125°W</named-content>, 2000 (LFC) 1 sex?; <named-content xmlns:xlink="http://www.w3.org/1999/xlink" content-type="dwc:verbatimCoordinates" xlink:type="simple">47.050°N, 72.120°W</named-content>, 2000 (LFC) 1 sex?; ZEC B-Nelson, Lac-des-Étangs, <named-content xmlns:xlink="http://www.w3.org/1999/xlink" content-type="dwc:verbatimCoordinates" xlink:type="simple">46.963°N, 72.050°W</named-content>, 2000 (LFC) 2 sex?; Co. Charlevoix, Rte. 381, <named-content xmlns:xlink="http://www.w3.org/1999/xlink" content-type="dwc:verbatimCoordinates" xlink:type="simple">47°42'N, 70°44'W</named-content>, 13–21.VI.2000, Grands-Jardins 2000 / Coupe 53 (CP53), Lumi<!--PageBreak-->noc, piège-fosse, Pessière noire, brulée, Coupe 50 ans, 2000-3-0053 (LFC) 1 female; Québec Co., Charlesbourg, 8.X.2007, Coll. Michel Racine // Sous debris végétaux en bordure plate-bande de fleurs cultivées (LFC) 1 female; Downey River Plantation, 1996, 1 sex?, P. Downey, Lum. 1, 23–27.6.96 (LFC) 2 males. <bold>ONTARIO</bold>: 3 mi N. Ramore, 1–14.VIII.1973, J. Redman &amp; C. Starr (LFC) 1 female; Hamilton, 10-13-VII.1980, M. Sanbourne (CNC) 1 female; same data except: 15.VII.1981 (CNC) 1 sex?, 19.VII.1982 (CNC) 1 sex?; Pinery Pr. Pk., Grand Bend, 16–17.V.79, M. Sanbourne (CNC) 3 sex?; Guelph, 30.VII–13.VIII.1982, D. Yu (CNC) 1 male; 18.VI.1982 (LFC) 1 male; Guelph, <named-content xmlns:xlink="http://www.w3.org/1999/xlink" content-type="dwc:verbatimCoordinates" xlink:type="simple">43.536°N, 80.229°W</named-content>, 1977 (DEBU) 1 sex?; 5 mi. Wye, VI-VII-1973, J. Redner &amp; C. Starr (CNC, LFC) 3 males; same data except VII-VIII-1973 (CNC) 1 female; New Liskeard, 10.VII-1.VIII.1973, J. Redner &amp; C. Starr (CNC) 1 male; Rondeau Pr. Pk., South Beach, 5.VI.1985, A. Davies, J.M. Campbell // In debris on beach at high water line (CNC) 1 male; Rondeau Pr. Park, sandy beach, 31.V.1985, A. Smetana (CNC) 4 females; Ancaster, 28.III.1963, J.E.H. Martin (CNC, LFC) 1 male, 27 sex?; Leeds Co., Chaffeys Locks, Lake Opinicon, mossy shore, 18.V.1975, I.M. Smith (CNC) 1 female; Ottawa, Kanata, 9.VII.79, A. Smetana (CNC) 1 sex?; Pr. Edward Co. (CNC) 24.X.1920, Brimley // J.F. Brimley Collection, Bequeathed 1976 (CNC) 1 male; same data except: 27.3.21 (LFC) 1 sex?; 8.V.46 (LFC) 1 sex?; Chatham, 22.V.1957, L.A. Miller (CNC, LFC) 2 males, 4 females; Windsor, Prairie area, 18.V–6.VII.1976, Dondale &amp; Redner (CNC) 1 male; Windsor, prairie-oak woodland, 28.VI-18.V.1976, Dondale &amp; Redner (CNC) 1 sex?; same data except: 8.VII-27.VIII.1976, pitfall (CNC) 1 female, 4 sex?; Pin oak woods (CNC) 8 sex?; Blair, Rare, The Dells, <named-content xmlns:xlink="http://www.w3.org/1999/xlink" content-type="dwc:verbatimCoordinates" xlink:type="simple">43.383°N, 80.388°W</named-content>, 2006 (DEBU) 1 sex?; Chatham, <named-content xmlns:xlink="http://www.w3.org/1999/xlink" content-type="dwc:verbatimCoordinates" xlink:type="simple">42.434°N, 82.129°W</named-content>, 2007 (DEBU) 1 sex?; Elora, <named-content xmlns:xlink="http://www.w3.org/1999/xlink" content-type="dwc:verbatimCoordinates" xlink:type="simple">43.685°N, 80.427°W</named-content>, 1975 (DEBU) 1 sex?; Owen Sound, <named-content xmlns:xlink="http://www.w3.org/1999/xlink" content-type="dwc:verbatimCoordinates" xlink:type="simple">44.570°N, 80.930°W</named-content>, 1978 (DEBU) 1 sex?; Pembroke, 45.820, 77.III.1980 (CNC) 1 sex?; Sarnia, <named-content xmlns:xlink="http://www.w3.org/1999/xlink" content-type="dwc:verbatimCoordinates" xlink:type="simple">42.987°N, 82.318°W</named-content>, 1983 (DEBU) 1 sex?; Tavistock, <named-content xmlns:xlink="http://www.w3.org/1999/xlink" content-type="dwc:verbatimCoordinates" xlink:type="simple">43.322°N, 80.836°W</named-content>, 1983 (DEBU) 1 sex?; Wilde Lake Bog, 8 km E Arthur, <named-content xmlns:xlink="http://www.w3.org/1999/xlink" content-type="dwc:verbatimCoordinates" xlink:type="simple">43.846°N, 80.447°W</named-content>, 1987 (DEBU) 1 sex?; Cottage Beaulieu, Beaulieu, 14.IV.06 (CNC) 1 sex? <bold>ALBERTA</bold>: Lacombe, Ag. Canada Sta., <named-content xmlns:xlink="http://www.w3.org/1999/xlink" content-type="dwc:verbatimCoordinates" xlink:type="simple">52°28'N, 0113°44'W</named-content>, 20.VII.2001, Jim Broatch // Pitfall Group EXP 53, Canada plots (harvested in 2001) VII.20-119 and VII.20-107 (LFC) 2 females; Lacombe, <named-content xmlns:xlink="http://www.w3.org/1999/xlink" content-type="dwc:verbatimCoordinates" xlink:type="simple">54.467°N, 113.733°W</named-content>, 2001 (lit) (LFC) 1 sex?; Fairview, <named-content xmlns:xlink="http://www.w3.org/1999/xlink" content-type="dwc:verbatimCoordinates" xlink:type="simple">56.067°N, 118.384°W</named-content>, 1982, (DEBU) 1 sex? <bold>YUKON</bold>: Alaska Hwy., Burwash Creek, <named-content xmlns:xlink="http://www.w3.org/1999/xlink" content-type="dwc:verbatimCoordinates" xlink:type="simple">61.35°N, 139°W</named-content>, 1987 (DEBU) 1 sex? <bold>USA, PENNSYLVANIA</bold>: Harrisburg, 22.IV.1980, E.J. Kiteley (CNC) 1 female.</p></tp:treatment-sec><ref-list><ref id="B9"><mixed-citation xmlns:xlink="http://www.w3.org/1999/xlink" xlink:type="simple"><person-group><name name-style="western"><surname>Klimaszewski</surname><given-names>J</given-names></name><name name-style="western"><surname>Langor</surname><given-names>D</given-names></name><name name-style="western"><surname>Pelletier</surname><given-names>G</given-names></name><name name-style="western"><surname>Bourdon</surname><given-names>C</given-names></name><name name-style="western"><surname>Perdereau</surname><given-names>L</given-names></name></person-group> (<year>2011</year>) <source>Aleocharine beetles (Coleoptera, Staphylinidae) of the province of Newfoundland and Labrador, Canada.</source><publisher-name>Pensoft Publishers</publisher-name>, <publisher-loc>Sofia, Moscow</publisher-loc>, <lpage>313</lpage> pp.</mixed-citation></ref><ref id="B8"><mixed-citation xmlns:xlink="http://www.w3.org/1999/xlink" xlink:type="simple"><person-group><name name-style="western"><surname>Klimaszewski</surname><given-names>J</given-names></name><name name-style="western"><surname>Langor</surname><given-names>D</given-names></name><name name-style="western"><surname>Majka</surname><given-names>CG</given-names></name><name name-style="western"><surname>Bouchard</surname><given-names>P</given-names></name><name name-style="western"><surname>Bousquet</surname><given-names>Y</given-names></name><name name-style="western"><surname>LeSage</surname><given-names>L</given-names></name><name name-style="western"><surname>Smetana</surname><given-names>A</given-names></name><name name-style="western"><surname>Sylvestre</surname><given-names>P</given-names></name><name name-style="western"><surname>Pelletier</surname><given-names>G</given-names></name><name name-style="western"><surname>Davies</surname><given-names>A</given-names></name><name name-style="western"><surname>DesRochers</surname><given-names>P</given-names></name><name name-style="western"><surname>Goulet</surname><given-names>H</given-names></name><name name-style="western"><surname>Webster</surname><given-names>RP</given-names></name><name name-style="western"><surname>Sweeney</surname><given-names>J</given-names></name></person-group> (<year>2010</year>) <article-title>Review of adventive species of Coleoptera (Insecta) recorded from eastern Canada.</article-title><publisher-loc>Sofia, Bulgaria</publisher-loc>, <source>Pensoft Series Faunistica</source> No. <volume-series>94</volume-series>, <lpage>272</lpage> pp.</mixed-citation></ref><ref id="B5"><mixed-citation xmlns:xlink="http://www.w3.org/1999/xlink" xlink:type="simple"><person-group><name name-style="western"><surname>Fauvel</surname><given-names>A</given-names></name></person-group> (<year>1889</year>) <article-title>Liste des coléoptères communs à l’Europe et à l’Amérique du Nord d’après le catalogue de M. J. Hamilton avec remarques et additions.</article-title><source>Revue d’Entomologie</source><volume>8</volume>: <fpage>92</fpage>-<lpage>174</lpage>.</mixed-citation></ref><ref id="B16"><mixed-citation xmlns:xlink="http://www.w3.org/1999/xlink" xlink:type="simple"><person-group><name name-style="western"><surname>Muona</surname><given-names>J</given-names></name></person-group> (<year>1984</year>) <article-title>Review of Palearctic Aleocharinae also occurring in North America (Coleoptera: Staphylinidae).</article-title><source>Entomologica Scandinavica</source><volume>15</volume>: <fpage>227</fpage>-<lpage>231</lpage>. doi: <ext-link ext-link-type="uri" xlink:href="http://dx.doi.org/10.1163/187631284X00190" xlink:type="simple">10.1163/187631284X00190</ext-link></mixed-citation></ref><ref id="B7"><mixed-citation xmlns:xlink="http://www.w3.org/1999/xlink" xlink:type="simple"><person-group><name name-style="western"><surname>Klimaszewski</surname><given-names>J</given-names></name><name name-style="western"><surname>Assing</surname><given-names>V</given-names></name><name name-style="western"><surname>Majka</surname><given-names>CG</given-names></name><name name-style="western"><surname>Pelletier</surname><given-names>G</given-names></name><name name-style="western"><surname>Webster</surname><given-names>RP</given-names></name><name name-style="western"><surname>Langor</surname><given-names>DW</given-names></name></person-group> (<year>2007</year>) <article-title>Records of adventive aleocharine beetles (Coleoptera: Staphylinidae: Aleocharinae) found in Canada.</article-title><source>The Canadian Entomologist</source><volume>139</volume>: <fpage>54</fpage>-<lpage>79</lpage>. doi: <ext-link ext-link-type="uri" xlink:href="http://dx.doi.org/10.4039/n05-105" xlink:type="simple">10.4039/n05-105</ext-link></mixed-citation></ref><ref id="B10"><mixed-citation xmlns:xlink="http://www.w3.org/1999/xlink" xlink:type="simple"><person-group><name name-style="western"><surname>Klimaszewski</surname><given-names>J</given-names></name><name name-style="western"><surname>Godin</surname><given-names>B</given-names></name><name name-style="western"><surname>Bourdon</surname><given-names>C</given-names></name></person-group> (<year>2012</year>) <article-title>Further contributions to the aleocharine fauna of the Yukon Territory, Canada (Coleoptera, Staphylinidae).</article-title><source>ZooKeys</source><volume>186</volume>: <fpage>207</fpage>-<lpage>237</lpage>. doi: <ext-link ext-link-type="uri" xlink:href="http://dx.doi.org/10.3897/zookeys.186.2674" xlink:type="simple">10.3897/zookeys.186.2674</ext-link></mixed-citation></ref><ref id="B14"><mixed-citation xmlns:xlink="http://www.w3.org/1999/xlink" xlink:type="simple"><person-group><name name-style="western"><surname>Majka</surname><given-names>CG</given-names></name><name name-style="western"><surname>Klimaszewski</surname><given-names>J</given-names></name></person-group> (<year>2008</year>) <article-title>Introduced Staphylinidae (Coleoptera) in the Maritime Provinces of Canada.</article-title><source>The Canadian Entomologist</source><volume>140</volume>: <fpage>48</fpage>-<lpage>72</lpage>. doi: <ext-link ext-link-type="uri" xlink:href="http://dx.doi.org/10.4039/n06-099" xlink:type="simple">10.4039/n06-099</ext-link></mixed-citation></ref><ref id="B21"><mixed-citation xmlns:xlink="http://www.w3.org/1999/xlink" xlink:type="simple"><person-group><name name-style="western"><surname>Webster</surname><given-names>RP</given-names></name><name name-style="western"><surname>Klimaszewski</surname><given-names>J</given-names></name><name name-style="western"><surname>Pelletier</surname><given-names>G</given-names></name><name name-style="western"><surname>Savard</surname><given-names>K</given-names></name></person-group> (<year>2009</year>) <article-title>New Staphylinidae (Coleoptera) records with new collection data from New Brunswick, Canada. I. Aleocharinae.</article-title><source>ZooKeys</source><volume>22</volume>: <fpage>171</fpage>-<lpage>248</lpage>. doi: <ext-link ext-link-type="uri" xlink:href="http://dx.doi.org/10.3897/zookeys.22.152" xlink:type="simple">10.3897/zookeys.22.152</ext-link></mixed-citation></ref><ref id="B20"><mixed-citation xmlns:xlink="http://www.w3.org/1999/xlink" xlink:type="simple"><person-group><name name-style="western"><surname>Topp</surname><given-names>W</given-names></name></person-group> (<year>1975</year>) <article-title>Zur Larvalmorphologie der Athetae (Col. Staphylinidae).</article-title><source>Stuttgarter Beiträge zur Naturkunde Serie A (Biologie)</source> Supplement: No. <volume>268</volume>: <fpage>1</fpage>-<lpage>23</lpage>.</mixed-citation></ref></ref-list></tp:taxon-treatment>
