# Supplementary material for: Review of Canadian species of the genus Dinaraea Thomson, with descriptions of six new species (Coleoptera, Staphylinidae, Aleocharinae, Athetini)
Source: Zookeys. 2013 Aug 30;(327):65–101. doi: 10.3897/zookeys.327.5908 (PMC3804766; doi:10.3897/zookeys.327.5908)
Supplement: XML Treatment for Dinaraea pacei [file zookeys.327.5908-treatment8.xml]

<!DOCTYPE tp:taxon-treatment
  PUBLIC "-//TaxonX//DTD Taxonomic Treatment Publishing DTD v0 20100105//EN" "tax-treatment-NSO.dtd">
<tp:taxon-treatment xmlns:tp="http://www.plazi.org/taxpub"><tp:treatment-meta><mixed-citation publication-type="journal"><person-group><name><surname>Klimaszewski</surname><given-names>Jan</given-names></name><name><surname>Webster</surname><given-names>Reginald P.</given-names></name><name><surname>Langor</surname><given-names>David W.</given-names></name><name><surname>Caroline Bourdon</surname><given-names/></name><name><surname>Jacobs</surname><given-names>Jenna</given-names></name></person-group><article-title>Review of Canadian species of the genus <italic>Dinaraea</italic> Thomson, with descriptions of six new species (Coleoptera, Staphylinidae, Aleocharinae, Athetini)</article-title><source>Zookeys</source><day>30</day><month>8</month><year>2013</year><volume>2013</volume><issue>327</issue><fpage>65</fpage><lpage>101</lpage><pub-id pub-id-type="doi">10.3897/zookeys.327.5908</pub-id></mixed-citation></tp:treatment-meta><tp:nomenclature><label>7.</label><tp:taxon-name>
                        <tp:taxon-name-part taxon-name-part-type="genus">Dinaraea</tp:taxon-name-part>
                        <tp:taxon-name-part taxon-name-part-type="species">pacei</tp:taxon-name-part>
                        <object-id xmlns:xlink="http://www.w3.org/1999/xlink" xlink:type="simple">http://species-id.net/wiki/Dinaraea_pacei</object-id>
                    </tp:taxon-name><tp:taxon-authority>Klimaszewski &amp; Langor</tp:taxon-authority><xref ref-type="fig" rid="F8">Fig. 7a–g</xref><xref ref-type="fig" rid="F9">, Map 6</xref><tp:nomenclature-citation-list><tp:nomenclature-citation><tp:taxon-name>Dinaraea pacei</tp:taxon-name><comment> Klimaszewski &amp; Langor, in <xref ref-type="bibr" rid="B9">Klimaszewski et al. 2011</xref>: 159.</comment></tp:nomenclature-citation><!--PageBreak--></tp:nomenclature-citation-list></tp:nomenclature><tp:treatment-sec sec-type="HOLOTYPE"><title>HOLOTYPE</title><p>(male): <bold>CANADA</bold>, <bold>NEWFOUNDLAND</bold>: <bold>LABRADOR</bold>, Goose Bay, Rts. 500 and 520 jct., <named-content xmlns:xlink="http://www.w3.org/1999/xlink" content-type="dwc:verbatimCoordinates" xlink:type="simple">53°16.9'N, 60°24.6'W</named-content>, 13–26.VIII.2001, S. and J. Peck // flight intercept trap, elevation 10 m, spruce-poplar forest, 2001-45 (LFC). Holotype examined.</p><!--PageBreak--></tp:treatment-sec><tp:treatment-sec sec-type="Diagnosis"><title>Diagnosis.</title><p><italic><tp:taxon-name>Dinaraea pacei</tp:taxon-name></italic> (habitus <xref ref-type="fig" rid="F8">Fig. 7a</xref>) may be distinguished from congeners by the following combination of characters: body length 2.2–2.5 mm; head, pronotum and elytra slightly glossy with dense microsculpture; pronotum broadest in apical third and narrowest at base; elytra at suture slightly longer than pronotum, with dense punctation similar to that on pronotum; antennal articles 7–10 moderately transverse; male tergite VIII with four minute apical teeth, all short and rounded, and scarcely visible (<xref ref-type="fig" rid="F8">Fig. 7c</xref>); median lobe of aedeagus with strongly produced ventrally and narrowly rounded apically tubus (<xref ref-type="fig" rid="F8">Fig. 7b</xref>); spermatheca with short pear-shaped capsule, and small apical invagination, stem short and looped posteriorly, with slightly swollen apical part (<xref ref-type="fig" rid="F8">Fig. 7e</xref>).</p><fig id="F8" position="float" orientation="portrait"><label>Figure 7.</label><caption><p><italic><tp:taxon-name>Dinaraea pacei</tp:taxon-name></italic> Klimaszewski &amp; Langor: <bold>a</bold> habitus <bold>b</bold> median lobe of aedeagus in lateral view <bold>c</bold> male tergite VIII <bold>d</bold> male sternite VIII <bold>e</bold> spermatheca in lateral view <bold>f</bold> female tergite VIII <bold>g</bold> female sternite VIII. Habitus scale bar = 1.0 mm, other scale bars = 0.2 mm.</p></caption><graphic xmlns:xlink="http://www.w3.org/1999/xlink" xlink:href="ZooKeys-327-065-g008.jpg" position="float" orientation="portrait" xlink:type="simple"/></fig><p><italic><tp:taxon-name>Dinaraea pacei</tp:taxon-name></italic> is not distinguishable externally from <italic><tp:taxon-name>Dinaraea subdepressa</tp:taxon-name></italic> (Bernhauer), which was described from New Hampshire. However, the two species can be readily separated by the structures of the internal sac of the median lobe. The internal sac of <italic><tp:taxon-name>Dinaraea subdepressa</tp:taxon-name></italic> has two simple, straight, narrowly elongate sclerites (<xref ref-type="fig" rid="F14">Fig. 13a</xref>), while the sclerites of <italic><tp:taxon-name>Dinaraea pacei</tp:taxon-name></italic> are complex as illustrated in <xref ref-type="fig" rid="F8">Fig. 7b</xref>. The apical part of the median lobe is straight and slightly produced ventrally at the apex in <italic><tp:taxon-name>Dinaraea subdepressa</tp:taxon-name></italic> (<xref ref-type="fig" rid="F14">Fig. 13a</xref>), while it is sinuate and strongly produced ventrally in <italic><tp:taxon-name>Dinaraea pacei</tp:taxon-name></italic> (<xref ref-type="fig" rid="F8">Fig. 7b</xref>). The two species apparently represent sister taxa.</p></tp:treatment-sec><tp:treatment-sec sec-type="Description"><title>Description.</title><p>Body length 2.2–2.5 mm; body dark brown with legs, antennae (at least basally), labial palpi and elytra slightly paler and appearing reddish-brown, pronotum and abdomen lighter than head, sometimes entire body appears brown; head, pronotum and elytra slightly glossy, with dense microsculpture; abdominal microsculpture less dense and integument more glossy than pronotum and elytra; head about as large and broad as pronotum, genae slightly longer than eyes in dorsal view; pronotum broadest in apical third, slightly transverse, usually shorter than elytra at suture; elytra transverse, truncate posteriorly; abdomen subparallel; male tergite VIII with four minute apical teeth, all short and rounded, and scarcely visible (<xref ref-type="fig" rid="F8">Fig. 7c</xref>); sternite VIII arcuate apically (<xref ref-type="fig" rid="F8">Fig. 7d</xref>); median lobe of aedeagus with short and sinuate tubus and narrowly dorsally pointed apex (<xref ref-type="fig" rid="F8">Fig. 7b</xref>); female tergite VIII concave basally and truncate apically (<xref ref-type="fig" rid="F8">Fig. 7f</xref>), sternite VIII rounded apically and emarginated medially, antecostal suture slightly sinuate (<xref ref-type="fig" rid="F8">Fig. 7g</xref>); spermatheca with short pear-shaped capsule, and small apical invagination, stem short and looped posteriorly, with slightly swollen apical part (<xref ref-type="fig" rid="F8">Fig. 7e</xref>).</p></tp:treatment-sec><tp:treatment-sec sec-type="Distribution"><title>Distribution.</title><p>This species was previously recorded only from southwest Labrador (<xref ref-type="bibr" rid="B9">Klimaszewski et al. 2011</xref>). Here, we provide new distribution data from British Columbia, New Brunswick, Quebec and Alaska.</p></tp:treatment-sec><tp:treatment-sec sec-type="Collection and habitat data"><title>Collection and habitat data.</title><p>Adults in Newfoundland and Labrador were collected from June to August using pitfall traps and flight intercept traps in various coniferous forest types, and one specimen was collected under the bark of a dead red pine (<xref ref-type="bibr" rid="B9">Klimaszewski et al. 2011</xref>). In British Columbia, adults were caught in July and September in emergence traps attached to the trunks of lodgepole pine (<!--PageBreak--><!--PageBreak--><!--PageBreak--><italic><tp:taxon-name>Pinus contorta</tp:taxon-name></italic> Dougl. ex Loud. <italic>latifolia</italic> Engelm.) infested by mountain pine beetle (<italic><tp:taxon-name>Dendroctonus ponderosae</tp:taxon-name></italic> Hopkins). In New Brunswick, adults were found: under the bark of large fallen spruce in an old-growth eastern white cedar swamp; under tight bark of American elm; in a silver maple forest; in fleshy polypore fungi at the base of a dead standing <italic><tp:taxon-name>Populus</tp:taxon-name></italic> sp. in a wet alder swamp; and in a group of <italic><tp:taxon-name>Pholiota</tp:taxon-name></italic> sp. at the base of a dead <italic><tp:taxon-name>Populus</tp:taxon-name></italic> sp. in a mixed forest. In Quebec, adults were found in dead black spruce in a black spruce forest. Adults were also captured in Lindgren funnel traps deployed in an old-growth white spruce (<italic><tp:taxon-name>Picea glauca</tp:taxon-name></italic> (Moench) Voss) and balsam fir forest, an old mixed forest with red and white spruce, red and white pine (<italic><tp:taxon-name>Pinus strobus</tp:taxon-name></italic> L.), and a rich Appalachian hardwood forest with some conifers. Adults were collected from March to September.</p></tp:treatment-sec><tp:treatment-sec sec-type="Material examined"><title>Material examined.</title><p><bold>PARATYPES</bold>: <bold>CANADA</bold>, <bold>NEWFOUNDLAND</bold>: SW Labrador, 76 km E Churchill Falls, Rt. 500, km 345, <named-content xmlns:xlink="http://www.w3.org/1999/xlink" content-type="dwc:verbatimCoordinates" xlink:type="simple">53°18.8'N, 62°57.9'W</named-content>, 12–26.VIII.2001, S. and J. Peck // flight intercept trap, elevation 530 m, spruce-moss forest, 2001-40 (LFC) 1 male; Labrador, 75 km SW Goose Bay, Rt. 500, <named-content xmlns:xlink="http://www.w3.org/1999/xlink" content-type="dwc:verbatimCoordinates" xlink:type="simple">53°02.6'N, 61°16.6'W</named-content>, 13–26.VIII.2001, S. and J. Peck // Flight intercept trap, elevation 100 m, spruce-lichen forest, 2001-43 (LFC) 1 female; SW Labrador, 72 km E Labrador City, Rt. 500, km 93, <named-content xmlns:xlink="http://www.w3.org/1999/xlink" content-type="dwc:verbatimCoordinates" xlink:type="simple">53°08.6'N, 66°05.9'W</named-content>, 12–27.VIII.2001, S. and J. Peck // Flight intercept trap, elevation 600 m, spruce-moss forest, 2001-34 (LFC) 1 female; NW Newfoundland, Doctor’s Hill, St. John Bay, No. 185, 29.VII.1949, Ernst Palmén (MZH) 1 female; Little Grand Lake, Bakeapple Brook, old fir, pitfall, 13.VII-15.VIII.1992 (CFS-CB) 1 female; Avalon Pen., Cape St. Mary’s, 7.VI.1978, D. Larson, Lot 5, (MUN) 1 male; Grand L., 6.VI.1984, D. Langor, (MUN) 1 male; 3.5 km E. Gambo Junction, 1.VI.1982, Langor and Raske, under red pine bark, L1, (MUN) 1 female.</p><p><bold>NON-TYPES</bold>: <bold>CANADA, BRITISH COLUMBIA</bold>: 13 km E of Princeton, <named-content xmlns:xlink="http://www.w3.org/1999/xlink" content-type="dwc:verbatimCoordinates" xlink:type="simple">49.5056°N, 120.3097°W</named-content>, ex. MPB trap on pine, col. Bleiker, 27 Sept. 2011 // MPB Predator Study, PR5-S104, September 27, 2011, Emerge @ 70° (NOFC) 1 male; 27 km NE Princeton, <named-content xmlns:xlink="http://www.w3.org/1999/xlink" content-type="dwc:verbatimCoordinates" xlink:type="simple">49.5640°N, 120.1477°W</named-content>, ex. MPB trap on pine, col. Bleiker, 28 Sept. 2011 // MPB Predator Study, PR7-S102, September 28, 2011, Emerge @ 290° (NOFC) 1 female; 82 km N Fort St. John, <named-content xmlns:xlink="http://www.w3.org/1999/xlink" content-type="dwc:verbatimCoordinates" xlink:type="simple">56.8054°N, 121.7437°W</named-content>, ex. MPB trap on pine, col. Bleiker, 13 July 2011 // MPB Predator Study, FSJ1-S103, July 13, 2011, Emerge @ 46° (NOFC) 1 female; same except FSJ1-S102, Emerge @ 150° (NOFC) 1 female. <bold>NEW BRUNSWICK</bold>: Carleton Co., Belleville, Meduxnekeag Valley Nature Preserve, <named-content xmlns:xlink="http://www.w3.org/1999/xlink" content-type="dwc:verbatimCoordinates" xlink:type="simple">46.1897°N, 67.6710°W</named-content>, 12.IX.2008, R.P. Webster // Mixed forest, in group of <!--PageBreak--><italic><tp:taxon-name>Pholiota</tp:taxon-name></italic> sp. at base of <italic><tp:taxon-name>Populus</tp:taxon-name></italic> sp. (RWC) 1 female; Carleton Co., Jackson Falls, “Bell Forest”, <named-content xmlns:xlink="http://www.w3.org/1999/xlink" content-type="dwc:verbatimCoordinates" xlink:type="simple">46.2200°N, 67.7231°W</named-content>, 21–28.VI.2009, R. Webster &amp; M.-A. Giguère // Rich Appalachian hardwood forest with some conifers, Lindgren funnel trap (RWC) 1 female; Queens Co., Cambridge, W of Jemseg at ``Trout Creek``, <named-content xmlns:xlink="http://www.w3.org/1999/xlink" content-type="dwc:verbatimCoordinates" xlink:type="simple">45.8227°N, 66.1240°W</named-content>, 3.VI.2007, R.P. Webster // Silver maple forest, under tight bark of <italic><tp:taxon-name>Ulmus americana</tp:taxon-name></italic> (RWC) 1 male; Restigouche Co., Dionne Brook P.N.A., <named-content xmlns:xlink="http://www.w3.org/1999/xlink" content-type="dwc:verbatimCoordinates" xlink:type="simple">47.9064°N, 68.3431°W</named-content>, 31.V–15.VI.2011, M. Roy &amp; V. Webster // Old-growth white spruce and balsam fir forest, Lindgren funnel trap (RWC) 1 female; York Co., 8.4 km W of Tracy, off Rt. 645, <named-content xmlns:xlink="http://www.w3.org/1999/xlink" content-type="dwc:verbatimCoordinates" xlink:type="simple">45.6821°N, 66.7894°W</named-content>, 6.V.2008, R.P. Webster // Wet alder swamp in fleshy polypore fungi at base of dead standing <italic><tp:taxon-name>Populus</tp:taxon-name></italic> sp. (RWC) 1 male; York Co., 14 km WSW of Tracy, S of Rt. 645, <named-content xmlns:xlink="http://www.w3.org/1999/xlink" content-type="dwc:verbatimCoordinates" xlink:type="simple">45.6741°N, 66.8661°W</named-content>, 26.V–2.VI.2010, 2–16.VI.2010, R. Webster &amp; C. MacKay // Old mixed forest with red and white spruce, red and white pine, balsam fir, eastern white cedar, red maple and poplar forest, Lindgren funnel traps (RWC) 2 females. <bold>QUEBEC</bold>: MRC Manic, Lac Lacoursière, <named-content xmlns:xlink="http://www.w3.org/1999/xlink" content-type="dwc:verbatimCoordinates" xlink:type="simple">51.28°N, 67.99°W</named-content>, 18–26.VI.2007, Chaire Côte-Nord, J.P. Légaré; Block Arbec, CP1 (CJST) 3–10 m, Multi-Pher, fosse passif, 2007-3-0396 (LFC) 1 male; Ste Julie, 2.IV.1995 (LFC) 1 female; Villebois, <italic><tp:taxon-name>Picea mariana</tp:taxon-name></italic>, J. Jacobs, 2008 (LFC) 2 males, 19 females; Lac-St-Jean, Compagnie forestière Arbec, <named-content xmlns:xlink="http://www.w3.org/1999/xlink" content-type="dwc:verbatimCoordinates" xlink:type="simple">50°22'54"N, 70°33'29"W</named-content>, 3.VI–16.VI.2009, Annelage 2009, C. Hébert, pessière à mousses (LFC) 1 female; Lac-St-Jean, Compagnie forestière Arbec, <named-content xmlns:xlink="http://www.w3.org/1999/xlink" content-type="dwc:verbatimCoordinates" xlink:type="simple">50°21'22"N, 70°31'17"W</named-content>, 4.VI–18.VI.2009, Annelage 2009, C. Hébert, pessière à mousses (LFC) 2 females; Lac-St-Jean, Compagnie forestière Arbec, <named-content xmlns:xlink="http://www.w3.org/1999/xlink" content-type="dwc:verbatimCoordinates" xlink:type="simple">50°22'24"N, 70°33'29"W</named-content>, 16.VI–01.VII.2009, Annelage 2009, C. Hébert, pessière à mousses (LFC) 5 females; Lac-St-Jean, Compagnie forestière Arbec, <named-content xmlns:xlink="http://www.w3.org/1999/xlink" content-type="dwc:verbatimCoordinates" xlink:type="simple">50°21'22"N, 70°31'17"W</named-content>, 18.VI–02.VII.2009, Annelage 2009, C. Hébert, pessière à mousses (LFC) 1 female; Lac-St-Jean, Compagnie forestière Arbec, <named-content xmlns:xlink="http://www.w3.org/1999/xlink" content-type="dwc:verbatimCoordinates" xlink:type="simple">502°2'37"N, 703°3'03"W</named-content>, 01.VII-14.VII.2009, Annelage 2009, C. Hébert, pessière à mousses (LFC) 1 female; Mare-du-Sault, Parc des Laurentides, 2700’, 15–17.VIII.1970, J.M. &amp; B.A. Campbell (CNC) 1 male, 1 female.</p><p><bold>USA, ALASKA</bold>: Fairbanks, 930 Fitz Ct., el. 280 m, <named-content xmlns:xlink="http://www.w3.org/1999/xlink" content-type="dwc:verbatimCoordinates" xlink:type="simple">64.901296°N, 147.528609°W</named-content>, +/- 15 m small stand <italic><tp:taxon-name>Betula</tp:taxon-name></italic> &amp; <italic>Pop. trem</italic>., FIT, 29 IV–29 V.2008, D. Sikes, UAM100032370 (UAM) 2 females; 35.5 mi Dalton Hwy, el. 271 m, <named-content xmlns:xlink="http://www.w3.org/1999/xlink" content-type="dwc:verbatimCoordinates" xlink:type="simple">65.74425°N, 149.34564°W</named-content>, +/- 4 m <italic><tp:taxon-name>Betula</tp:taxon-name></italic>, <italic><tp:taxon-name>Salix</tp:taxon-name></italic>, white spruce, FIT, 31 V-5 VI.2008, D.S. Sikes, UAM100024452 (UAM) 1 female.</p><p><bold>Comments</bold>. Several attempts, lasting about one year, to borrow lectotype of <italic><tp:taxon-name>Dinaraea planaris</tp:taxon-name></italic> (Mäklin), described from Alaska, and housed in the Museum of Helsinki have failed because the specimen is on loan and there are difficulties to get it back. This is the reason that we were not able to establish a concept of this species based on the lectotype. There is one specimen from Yukon (Dempster Hwy. mi 42, N of Klondike Riv., 1978, CNC, Ottawa), which <xref ref-type="bibr" rid="B12">Lohse and Smetana (1985)</xref> compared with the lectotype of <italic><tp:taxon-name>Dinaraea planaris</tp:taxon-name></italic> and according to them it is conspecific with this species. We have examined this specimen including its median lobe of aedeagus in dorsal and lateral view. <xref ref-type="bibr" rid="B12">Lohse and Smetana (1985)</xref> used this specimen for illustrating the median lobe of <italic><tp:taxon-name>Dinaraea planaris</tp:taxon-name></italic> in ventral view. The Yukon specimen examined by Lohse and Smetana is similar externally to <italic><tp:taxon-name>Dinaraea pacei</tp:taxon-name></italic> but differs from it by differently shaped median lobe of aedeagus (<xref ref-type="fig" rid="F14">Fig. 11b</xref>). The male tergite VIII of the Yukon specimen is damaged and only about half of it is well preserved, it has small lateral tooth and minute crenulations from tooth towards the midline of disc.</p></tp:treatment-sec><tp:treatment-sec><!--Section generated to contain objects referenced in tp:taxon-treatment.--><fig id="F9" position="float" orientation="portrait"><label>Map 5–6.</label><caption><p>Distribution map of: <bold>5</bold> <italic><tp:taxon-name>Dinaraea angustula</tp:taxon-name></italic> sp. n. <bold>6</bold> <italic><tp:taxon-name>Dinaraea pacei</tp:taxon-name></italic>.</p></caption><graphic xmlns:xlink="http://www.w3.org/1999/xlink" xlink:href="ZooKeys-327-065-g009.jpg" position="float" orientation="portrait" xlink:type="simple"/></fig><fig id="F14" position="float" orientation="portrait"><label>Figures 11–13.</label><caption><p>Genital structures of <italic><tp:taxon-name>Dinaraea</tp:taxon-name></italic>: <bold>11a</bold> <italic><tp:taxon-name>Dinaraea planaris</tp:taxon-name></italic> (Mäklin), median lobe of aedeagus in ventral view, after <xref ref-type="bibr" rid="B12">Lohse and Smetana (1985)</xref>, and <bold>11b</bold> in lateral view <bold>12</bold> <italic><tp:taxon-name>Dinaraea borealis</tp:taxon-name></italic> Lohse, spermatheca in lateral view, after Lohse (in <xref ref-type="bibr" rid="B13">Lohse et al. 1990</xref>) <bold>13a–c</bold> <italic><tp:taxon-name>Dinaraea subdepressa</tp:taxon-name></italic> (Bernhauer), original images based on the type specimen: <bold>13a</bold> median lobe of aedeagus in lateral view <bold>13b</bold> male tergite VIII <bold>13c</bold> male sternite VIII. Scale bars = 0.2 mm.</p></caption><graphic xmlns:xlink="http://www.w3.org/1999/xlink" xlink:href="ZooKeys-327-065-g014.jpg" position="float" orientation="portrait" xlink:type="simple"/></fig></tp:treatment-sec><ref-list><ref id="B9"><mixed-citation xmlns:xlink="http://www.w3.org/1999/xlink" xlink:type="simple"><person-group><name name-style="western"><surname>Klimaszewski</surname><given-names>J</given-names></name><name name-style="western"><surname>Langor</surname><given-names>D</given-names></name><name name-style="western"><surname>Pelletier</surname><given-names>G</given-names></name><name name-style="western"><surname>Bourdon</surname><given-names>C</given-names></name><name name-style="western"><surname>Perdereau</surname><given-names>L</given-names></name></person-group> (<year>2011</year>) <source>Aleocharine beetles (Coleoptera, Staphylinidae) of the province of Newfoundland and Labrador, Canada.</source><publisher-name>Pensoft Publishers</publisher-name>, <publisher-loc>Sofia, Moscow</publisher-loc>, <lpage>313</lpage> pp.</mixed-citation></ref><ref id="B12"><mixed-citation xmlns:xlink="http://www.w3.org/1999/xlink" xlink:type="simple"><person-group><name name-style="western"><surname>Lohse</surname><given-names>GA</given-names></name><name name-style="western"><surname>Smetana</surname><given-names>A</given-names></name></person-group> (<year>1985</year>) <article-title>Revision of the types of species of Oxypodini and Athetini (<italic>sensu</italic> Seevers) described by Mannerheim and Mäklin from North America (Coleoptera: Staphylinidae).</article-title><source>The Coleopterists Bulletin</source><volume>39</volume>: <fpage>281</fpage>-<lpage>300</lpage>.</mixed-citation></ref><ref id="B13"><mixed-citation xmlns:xlink="http://www.w3.org/1999/xlink" xlink:type="simple"><person-group><name name-style="western"><surname>Lohse</surname><given-names>GA</given-names></name><name name-style="western"><surname>Klimaszewski</surname><given-names>J</given-names></name><name name-style="western"><surname>Smetana</surname><given-names>A</given-names></name></person-group> (<year>1990</year>) <article-title>Revision of arctic Aleocharinae of North America (Coleoptera: Staphylinidae).</article-title><source>The Coleopterists Bulletin</source><volume>44</volume>: <fpage>121</fpage>-<lpage>202</lpage>.</mixed-citation></ref></ref-list></tp:taxon-treatment>
