# Supplementary material for: Review of Canadian species of the genus Dinaraea Thomson, with descriptions of six new species (Coleoptera, Staphylinidae, Aleocharinae, Athetini)
Source: Zookeys. 2013 Aug 30;(327):65–101. doi: 10.3897/zookeys.327.5908 (PMC3804766; doi:10.3897/zookeys.327.5908)
Supplement: XML Treatment for Dinaraea borealis [file zookeys.327.5908-treatment9.xml]

<!DOCTYPE tp:taxon-treatment
  PUBLIC "-//TaxonX//DTD Taxonomic Treatment Publishing DTD v0 20100105//EN" "tax-treatment-NSO.dtd">
<tp:taxon-treatment xmlns:tp="http://www.plazi.org/taxpub"><tp:treatment-meta><mixed-citation publication-type="journal"><person-group><name><surname>Klimaszewski</surname><given-names>Jan</given-names></name><name><surname>Webster</surname><given-names>Reginald P.</given-names></name><name><surname>Langor</surname><given-names>David W.</given-names></name><name><surname>Caroline Bourdon</surname><given-names/></name><name><surname>Jacobs</surname><given-names>Jenna</given-names></name></person-group><article-title>Review of Canadian species of the genus <italic>Dinaraea</italic> Thomson, with descriptions of six new species (Coleoptera, Staphylinidae, Aleocharinae, Athetini)</article-title><source>Zookeys</source><day>30</day><month>8</month><year>2013</year><volume>2013</volume><issue>327</issue><fpage>65</fpage><lpage>101</lpage><pub-id pub-id-type="doi">10.3897/zookeys.327.5908</pub-id></mixed-citation></tp:treatment-meta><tp:nomenclature><label>8.</label><tp:taxon-name>
                        <tp:taxon-name-part taxon-name-part-type="genus">Dinaraea</tp:taxon-name-part>
                        <tp:taxon-name-part taxon-name-part-type="species">borealis</tp:taxon-name-part>
                        <object-id xmlns:xlink="http://www.w3.org/1999/xlink" xlink:type="simple">http://species-id.net/wiki/Dinaraea_borealis</object-id>
                    </tp:taxon-name><tp:taxon-authority>Lohse</tp:taxon-authority><xref ref-type="fig" rid="F11">Fig. 8a–g</xref><xref ref-type="fig" rid="F14">, 12</xref><xref ref-type="fig" rid="F10">, Map 8</xref><tp:nomenclature-citation-list><tp:nomenclature-citation><tp:taxon-name>Dinaraea borealis</tp:taxon-name><comment> Lohse, in <xref ref-type="bibr" rid="B13">Lohse et al. 1990</xref>: 198 (based on a single female description).</comment></tp:nomenclature-citation><!--PageBreak--></tp:nomenclature-citation-list></tp:nomenclature><tp:treatment-sec sec-type="HOLOTYPE"><title>HOLOTYPE</title><p>(female): <bold>CANADA</bold>, <bold>QUEBEC</bold>, Gt. Whale River, 30.VI.1949, J.R. Vockeroth, No. 20341 (CNC). Holotype examined.</p></tp:treatment-sec><tp:treatment-sec sec-type="Diagnosis"><title>Diagnosis.</title><!--PageBreak--><p><italic><tp:taxon-name>Dinaraea borealis</tp:taxon-name></italic> (habitus <xref ref-type="fig" rid="F11">Fig. 8a</xref>) may be distinguished from congeners by the following combination of characters: body length 2.8–3.0 mm; head, pronotum and elytra slightly glossy with dense microsculpture; pronotum broadest in apical third and narrowest at base; elytra at suture as long as pronotum, with dense punctation similar to that on pronotum; antennal articles 7–10 moderately transverse; male tergite VIII without apical teeth (<xref ref-type="fig" rid="F11">Fig. 8c</xref>); median lobe of aedeagus with straight, long tubus pointed at apex and slightly pointed ventrally (<xref ref-type="fig" rid="F11">Fig. 8b</xref>); spermatheca elongate with pear-shaped capsule, and long apical invagination, stem long and looped posteriorly, with strongly swollen apical part (<xref ref-type="fig" rid="F11">Fig. 8e</xref>).</p><fig id="F11" position="float" orientation="portrait"><label>Figure 8.</label><caption><p><italic><tp:taxon-name>Dinaraea borealis</tp:taxon-name></italic> Lohse: <bold>a</bold> habitus <bold>b</bold> median lobe of aedeagus in lateral view <bold>c</bold> male tergite VIII <bold>d</bold> male sternite VIII <bold>e</bold> spermatheca in lateral view <bold>f</bold> female tergite VIII <bold>g</bold> female sternite VIII. Habitus scale bar = 1.0 mm, other scale bars = 0.2 mm.</p></caption><graphic xmlns:xlink="http://www.w3.org/1999/xlink" xlink:href="ZooKeys-327-065-g011.jpg" position="float" orientation="portrait" xlink:type="simple"/></fig></tp:treatment-sec><tp:treatment-sec sec-type="Description"><title>Description.</title><p>Body length 2.8–3.0 mm; body variable in colour, either entirely black with brown or reddish appendages and part of elytra, or dark brown with legs, antennae (at least basally), and labial palpi appearing reddish-brown; head, pronotum and elytra slightly glossy, the latter more so, with dense microsculpture; abdominal microsculpture less dense and integument more glossy than that of pronotum and elytra; head moderately large, as broad as pronotum, genae slightly longer than eyes in dorsal view; pronotum broadest in apical third, slightly transverse, usually as long as elytra at suture; elytra transverse, truncate posteriorly; abdomen arcuate laterally. MALE (<bold>new description</bold>): tergite VIII truncate apically and without apical teeth (<xref ref-type="fig" rid="F11">Fig. 8c</xref>); sternite VIII rounded apically (<xref ref-type="fig" rid="F11">Fig. 8d</xref>); median lobe of aedeagus with long and straight tubus with apex pointed ventrally (<xref ref-type="fig" rid="F11">Fig. 8b</xref>). FEMALE: tergite VIII concave basally and truncate apically (<xref ref-type="fig" rid="F11">Fig. 8f</xref>); sternite VIII rounded apically, antecostal suture strongly sinuate (<xref ref-type="fig" rid="F11">Fig. 8g</xref>); spermatheca elongate with pear-shaped capsule, and long apical invagination, stem long and looped posteriorly, with strongly swollen apical part (<xref ref-type="fig" rid="F11">Figs 8e</xref>, <xref ref-type="fig" rid="F14">12</xref>).</p></tp:treatment-sec><tp:treatment-sec sec-type="Distribution"><title>Distribution.</title><p>This species was previously recorded only from Gt. Whale River in Quebec (<xref ref-type="bibr" rid="B13">Lohse et al. 1990</xref>). Here, we provide new distribution data for New Brunswick, Quebec, and Ontario.</p><fig id="F10" position="float" orientation="portrait"><label>Map 7–10.</label><caption><p>Distribution map of: <bold>7</bold> <italic><tp:taxon-name>Dinaraea piceana</tp:taxon-name></italic> sp. n. <bold>8</bold> <italic><tp:taxon-name>Dinaraea borealis</tp:taxon-name></italic> <bold>9</bold> <italic><tp:taxon-name>Dinaraea curtipenis</tp:taxon-name></italic> sp. n. <bold>10</bold> <italic><tp:taxon-name>Dinaraea longipenis</tp:taxon-name></italic> sp. n.</p></caption><graphic xmlns:xlink="http://www.w3.org/1999/xlink" xlink:href="ZooKeys-327-065-g010.jpg" position="float" orientation="portrait" xlink:type="simple"/></fig></tp:treatment-sec><tp:treatment-sec sec-type="Collection and habitat data"><title>Collection and habitat data.</title><p>Adults were collected from March to August from: under bark of large fallen spruce in old-growth eastern white cedar forests; leaf litter under alders near a small stream in a mixed forest; and moss in a black spruce forest. Specimens were also captured in Lindgren funnel traps in an old-growth eastern white cedar forest and an old-growth white spruce and balsam fir forest.</p></tp:treatment-sec><tp:treatment-sec sec-type="Material examined"><title>Material examined.</title><p><bold>CANADA</bold>, <bold>NEW BRUNSWICK</bold>: Charlotte Co., 10 km NW of New River Beach, <named-content xmlns:xlink="http://www.w3.org/1999/xlink" content-type="dwc:verbatimCoordinates" xlink:type="simple">45.2110°N, 66.6170°W</named-content>, 15–29.VI.2010, R. Webster &amp; C. MacKay // Old-growth eastern white cedar forest, Lindgren funnel trap (LFC) 1 female; Restigouche Co., Little Tobique River near Red Brook, <named-content xmlns:xlink="http://www.w3.org/1999/xlink" content-type="dwc:verbatimCoordinates" xlink:type="simple">47.44616°N, 67.06888°W</named-content>, 24.V.2007, R.P. Webster // Old-growth eastern white cedar forest, under bark of large fallen spruce (LFC, RWC) 2 males, 2 females; Restigouche Co., MacFarlane Brook Protected Area, <named-content xmlns:xlink="http://www.w3.org/1999/xlink" content-type="dwc:verbatimCoordinates" xlink:type="simple">47.6018°N, 67.6263°W</named-content>, 25.V.2007, R.P. Webster // Old-growth eastern white cedar swamp, under bark of large fallen spruce (RWC) 1 male, 2 females; Restigouche Co., Dionne Brook P.N.A., <named-content xmlns:xlink="http://www.w3.org/1999/xlink" content-type="dwc:verbatimCoordinates" xlink:type="simple">47.9064°N, 68.3441°W</named-content>, 31.V–15.VI.2011, M. Roy &amp; V. Webster // Old-growth white spruce and balsam fir forest, Lindgren funnel trap (RWC) 3 males, 2 females; York Co. New Maryland, Charters Settlement, <named-content xmlns:xlink="http://www.w3.org/1999/xlink" content-type="dwc:verbatimCoordinates" xlink:type="simple">45.8395°N, 66.7391°W</named-content>, 29.III.2006, R.P. Webster // Mixed forest, under alders near small stream, in leaf litter (RWC) 1 female. <bold>QUEBEC</bold>: MRC Manic, Réservoir Outardes 4, <named-content xmlns:xlink="http://www.w3.org/1999/xlink" content-type="dwc:verbatimCoordinates" xlink:type="simple">50.60°N, 69.37°W</named-content>, 30.VII–07.VIII.2007, Chaire Côte-Nord, J.P. Légaré, <!--PageBreak-->Block Abitibi Nord, Témoin 1–10 m, Piège à impact, 2007-3-1306 (LFC) 1 male; MRC Manic, Lac Lacoursière, <named-content xmlns:xlink="http://www.w3.org/1999/xlink" content-type="dwc:verbatimCoordinates" xlink:type="simple">51.27°N, 67.99°W</named-content>, 18.VI–26.VI.2007, Chaire Côte-Nord, J.P. Légaré, Bloc Arbec, Témoin 3–10 m, Piège à impact, 2007-3-0168, CPRS 4–15 m, 2007-3-01153 (LFC) 2 females; same data except: 30.VII-07.VIII.2007, CPRS 3–10 m, 2007-3-1352 (LFC) 1 female; Lac-St-Jean, Compagnie forestière Arbec, <named-content xmlns:xlink="http://www.w3.org/1999/xlink" content-type="dwc:verbatimCoordinates" xlink:type="simple">50°22'54"N, 70°33'29"W</named-content>, 3.VI–16.VI.2009, Annelage 2009, C. Hébert, pessière à mousses (LFC) 1 female; Lac-St-Jean, Compagnie forestière Arbec, <named-content xmlns:xlink="http://www.w3.org/1999/xlink" content-type="dwc:verbatimCoordinates" xlink:type="simple">50°21'22"N, 70°31'17"W</named-content>, 4.VI–18.VI.2009, Annelage 2009, C. Hébert, pessière à mousses (LFC) 2 males; Lac-St-Jean, Compagnie forestière Arbec, <named-content xmlns:xlink="http://www.w3.org/1999/xlink" content-type="dwc:verbatimCoordinates" xlink:type="simple">50°22'54"N, 70°33'29"W</named-content>, 16.VI–01.VII.2009, Annelage 2009, C. Hébert, pessière à mousses (LFC) 1 male, 2 females; Compagnie forestière Arbec, <named-content xmlns:xlink="http://www.w3.org/1999/xlink" content-type="dwc:verbatimCoordinates" xlink:type="simple">50°22'37"N, 70°33'08"W</named-content>, 17.VI–01.VII.2009, Annelage 2009, C. Hébert, pessière à mousses (LFC) 3 males, 2 females; Lac-St-Jean, Compagnie forestière Arbec, <named-content xmlns:xlink="http://www.w3.org/1999/xlink" content-type="dwc:verbatimCoordinates" xlink:type="simple">50°21'22"N, 70°31'17"W</named-content>, 18.VI–02.VII.2009, Annelage 2009, C. Hébert, pessière à mousses (LFC) 1 female. <bold>ONTARIO</bold>: Moosonee, 2.VII.1973, Parry &amp; Campbell (CNC) 1 female.</p></tp:treatment-sec><tp:treatment-sec><!--Section generated to contain objects referenced in tp:taxon-treatment.--><fig id="F14" position="float" orientation="portrait"><label>Figures 11–13.</label><caption><p>Genital structures of <italic><tp:taxon-name>Dinaraea</tp:taxon-name></italic>: <bold>11a</bold> <italic><tp:taxon-name>Dinaraea planaris</tp:taxon-name></italic> (Mäklin), median lobe of aedeagus in ventral view, after <xref ref-type="bibr" rid="B12">Lohse and Smetana (1985)</xref>, and <bold>11b</bold> in lateral view <bold>12</bold> <italic><tp:taxon-name>Dinaraea borealis</tp:taxon-name></italic> Lohse, spermatheca in lateral view, after Lohse (in <xref ref-type="bibr" rid="B13">Lohse et al. 1990</xref>) <bold>13a–c</bold> <italic><tp:taxon-name>Dinaraea subdepressa</tp:taxon-name></italic> (Bernhauer), original images based on the type specimen: <bold>13a</bold> median lobe of aedeagus in lateral view <bold>13b</bold> male tergite VIII <bold>13c</bold> male sternite VIII. Scale bars = 0.2 mm.</p></caption><graphic xmlns:xlink="http://www.w3.org/1999/xlink" xlink:href="ZooKeys-327-065-g014.jpg" position="float" orientation="portrait" xlink:type="simple"/></fig></tp:treatment-sec><ref-list><ref id="B12"><mixed-citation xmlns:xlink="http://www.w3.org/1999/xlink" xlink:type="simple"><person-group><name name-style="western"><surname>Lohse</surname><given-names>GA</given-names></name><name name-style="western"><surname>Smetana</surname><given-names>A</given-names></name></person-group> (<year>1985</year>) <article-title>Revision of the types of species of Oxypodini and Athetini (<italic>sensu</italic> Seevers) described by Mannerheim and Mäklin from North America (Coleoptera: Staphylinidae).</article-title><source>The Coleopterists Bulletin</source><volume>39</volume>: <fpage>281</fpage>-<lpage>300</lpage>.</mixed-citation></ref><ref id="B13"><mixed-citation xmlns:xlink="http://www.w3.org/1999/xlink" xlink:type="simple"><person-group><name name-style="western"><surname>Lohse</surname><given-names>GA</given-names></name><name name-style="western"><surname>Klimaszewski</surname><given-names>J</given-names></name><name name-style="western"><surname>Smetana</surname><given-names>A</given-names></name></person-group> (<year>1990</year>) <article-title>Revision of arctic Aleocharinae of North America (Coleoptera: Staphylinidae).</article-title><source>The Coleopterists Bulletin</source><volume>44</volume>: <fpage>121</fpage>-<lpage>202</lpage>.</mixed-citation></ref></ref-list></tp:taxon-treatment>
