# Supplementary material for: Review of Canadian species of the genus Dinaraea Thomson, with descriptions of six new species (Coleoptera, Staphylinidae, Aleocharinae, Athetini)
Source: Zookeys. 2013 Aug 30;(327):65–101. doi: 10.3897/zookeys.327.5908 (PMC3804766; doi:10.3897/zookeys.327.5908)
Supplement: XML Treatment for Dinaraea curtipenis [file zookeys.327.5908-treatment10.xml]

<!DOCTYPE tp:taxon-treatment
  PUBLIC "-//TaxonX//DTD Taxonomic Treatment Publishing DTD v0 20100105//EN" "tax-treatment-NSO.dtd">
<tp:taxon-treatment xmlns:tp="http://www.plazi.org/taxpub"><tp:treatment-meta><mixed-citation publication-type="journal"><person-group><name><surname>Klimaszewski</surname><given-names>Jan</given-names></name><name><surname>Webster</surname><given-names>Reginald P.</given-names></name><name><surname>Langor</surname><given-names>David W.</given-names></name><name><surname>Caroline Bourdon</surname><given-names/></name><name><surname>Jacobs</surname><given-names>Jenna</given-names></name></person-group><article-title>Review of Canadian species of the genus <italic>Dinaraea</italic> Thomson, with descriptions of six new species (Coleoptera, Staphylinidae, Aleocharinae, Athetini)</article-title><source>Zookeys</source><day>30</day><month>8</month><year>2013</year><volume>2013</volume><issue>327</issue><fpage>65</fpage><lpage>101</lpage><pub-id pub-id-type="doi">10.3897/zookeys.327.5908</pub-id></mixed-citation></tp:treatment-meta><tp:nomenclature><label>9.</label><tp:taxon-name>
                        <tp:taxon-name-part taxon-name-part-type="genus">Dinaraea</tp:taxon-name-part>
                        <tp:taxon-name-part taxon-name-part-type="species">curtipenis</tp:taxon-name-part>
                        <object-id xmlns:xlink="http://www.w3.org/1999/xlink" xlink:type="simple">http://zoobank.org/214D0779-559A-4512-AC42-1D0B9B353A1B</object-id>
                        <object-id xmlns:xlink="http://www.w3.org/1999/xlink" xlink:type="simple">http://species-id.net/wiki/Dinaraea_curtipenis</object-id>
                    </tp:taxon-name><tp:taxon-authority>Klimaszewski &amp; Webster</tp:taxon-authority><tp:taxon-status xmlns:xlink="http://www.w3.org/1999/xlink" xlink:type="simple">sp. n.</tp:taxon-status><xref ref-type="fig" rid="F12">Fig. 9a–d</xref><xref ref-type="fig" rid="F10">, Map 9</xref></tp:nomenclature><tp:treatment-sec sec-type="HOLOTYPE"><title>HOLOTYPE</title><p>(male): <bold>CANADA</bold>, <bold>NEW BRUNSWICK:</bold> York Co., New Maryland, Charters Settlement, <named-content xmlns:xlink="http://www.w3.org/1999/xlink" content-type="dwc:verbatimCoordinates" xlink:type="simple">45.8395°N, 66.7391°W</named-content>, 1.V.2004, R.P. Webster // Mixed forest, under bark of conifer log (LFC). <bold>PARATYPE: CANADA</bold>, <bold>NEW BRUNSWICK:</bold> York Co., New Maryland, Charters Settlement, <named-content xmlns:xlink="http://www.w3.org/1999/xlink" content-type="dwc:verbatimCoordinates" xlink:type="simple">45.8395°N, 66.7391°W</named-content>, 22.VII.2005, R.P. Webster // Mixed forest, in well-rotted fungus-covered log (RWC) 1 male.</p></tp:treatment-sec><tp:treatment-sec sec-type="Etymology"><title>Etymology.</title><p><italic><tp:taxon-name>Curtipenis</tp:taxon-name></italic> means ‘possessing a short penis’, in allusion to the short tubus of the median lobe of the aedeagus in this species.</p></tp:treatment-sec><tp:treatment-sec sec-type="Diagnosis"><title>Diagnosis.</title><p><italic><tp:taxon-name>Dinaraea curtipenis</tp:taxon-name></italic> (habitus <xref ref-type="fig" rid="F12">Fig. 9a</xref>) may be distinguished from congeners by the following combination of characters: body length 3.0 mm; head, pronotum and elytra slightly glossy with dense microsculpture and bluish tinge; pronotum broadest in the middle and narrowest at base; elytra at suture as long as pronotum, with dense punctation similar to that on pronotum; antennal articles 7–10 moderately transverse; male tergite VIII without apical teeth (<xref ref-type="fig" rid="F12">Fig. 9c</xref>); median lobe of aedeagus with straight, short tubus pointed at apex and slightly pointed ventrally (<xref ref-type="fig" rid="F12">Fig. 9d</xref>), internal sac with distinct sclerites (<xref ref-type="fig" rid="F12">Fig. 9b</xref>). <italic><tp:taxon-name>Dinaraea curtipenis</tp:taxon-name></italic> is superficially similar to <italic><tp:taxon-name>D. subdipressa</tp:taxon-name></italic> but can be distinguished from it by lacking a strongly depressed posterior edge of pronotum, while it is strongly depressed at the posterior angle of the disc and medially at base forming a groove in the latter species; and it has more elongate bulbus of median lobe of aedeagus with additional dorsal and ventral sclerotized structures (<xref ref-type="fig" rid="F12">Fig. 9b</xref>).</p><fig id="F12" position="float" orientation="portrait"><label>Figure 9.</label><caption><p><italic><tp:taxon-name>Dinaraea curtipenis</tp:taxon-name></italic> Klimaszewski &amp; Webster, sp. n.: <bold>a</bold> habitus <bold>b</bold> median lobe of aedeagus in lateral view <bold>c</bold> male tergite VIII <bold>d</bold> male sternite VIII. Habitus scale bar = 1.0 mm, other scale bars = 0.2 mm.</p></caption><graphic xmlns:xlink="http://www.w3.org/1999/xlink" xlink:href="ZooKeys-327-065-g012.jpg" position="float" orientation="portrait" xlink:type="simple"/></fig><!--PageBreak--></tp:treatment-sec><tp:treatment-sec sec-type="Description"><title>Description.</title><p>Body length 3.0 mm; body dark brown with reddish-brown tarsi, tibia and bases of antennae; head, pronotum and elytra slightly glossy, elytra more so, with dense microsculpture; abdominal microsculpture less dense and integument more glossy than that of pronotum and elytra; head large, as broad as pronotum, genae slightly longer than eyes in dorsal view; pronotum broadest in middle, slightly transverse, usually as long as elytra at suture; elytra transverse, truncate posteriorly; <!--PageBreak-->abdomen subparallel; male tergite VIII truncate apically and without apical teeth (<xref ref-type="fig" rid="F12">Fig. 9c</xref>); sternite VIII rounded apically (<xref ref-type="fig" rid="F12">Fig. 9d</xref>); median lobe of aedeagus with short and straight tubus with apex pointed ventrally (<xref ref-type="fig" rid="F12">Fig. 9b</xref>). Female undescribed.</p><p>FEMALE. We have several females from New Brunswick localities found without male association that may belong to this species but because they are very similar externally and have similar genitalia to those of <italic><tp:taxon-name>Dinaraea pacei</tp:taxon-name></italic> we hesitate to formally associate them with <italic><tp:taxon-name>Dinaraea curtipenis</tp:taxon-name></italic>. These females have a more coarsely punctate pronotum than those of <italic><tp:taxon-name>Dinaraea pacei</tp:taxon-name></italic> but have similar rounded posterior angles of pronotum. We anticipate that this problem will be solved by finding females associated with males at the same locality.</p></tp:treatment-sec><tp:treatment-sec sec-type="Distribution"><title>Distribution.</title><p>This species is known only from New Brunswick.</p></tp:treatment-sec><tp:treatment-sec sec-type="Collection and habitat data"><title>Collection and habitat data.</title><p>The holotype was collected from under the bark of a conifer log in a mixed forest. Other individuals were captured in Lindgren funnel traps in an old red oak forest, an old-growth eastern white cedar forest, an old-growth white spruce and balsam fir forest, and old red pine forests. The paratype was collected from a well-decayed and fungus-covered log in a mixed forest. Adults were collected during May and July.</p></tp:treatment-sec><tp:treatment-sec><!--Section generated to contain objects referenced in tp:taxon-treatment.--><fig id="F10" position="float" orientation="portrait"><label>Map 7–10.</label><caption><p>Distribution map of: <bold>7</bold> <italic><tp:taxon-name>Dinaraea piceana</tp:taxon-name></italic> sp. n. <bold>8</bold> <italic><tp:taxon-name>Dinaraea borealis</tp:taxon-name></italic> <bold>9</bold> <italic><tp:taxon-name>Dinaraea curtipenis</tp:taxon-name></italic> sp. n. <bold>10</bold> <italic><tp:taxon-name>Dinaraea longipenis</tp:taxon-name></italic> sp. n.</p></caption><graphic xmlns:xlink="http://www.w3.org/1999/xlink" xlink:href="ZooKeys-327-065-g010.jpg" position="float" orientation="portrait" xlink:type="simple"/></fig></tp:treatment-sec></tp:taxon-treatment>
