# Supplementary material for: Review of Canadian species of the genus Dinaraea Thomson, with descriptions of six new species (Coleoptera, Staphylinidae, Aleocharinae, Athetini)
Source: Zookeys. 2013 Aug 30;(327):65–101. doi: 10.3897/zookeys.327.5908 (PMC3804766; doi:10.3897/zookeys.327.5908)
Supplement: XML Treatment for Dinaraea longipenis [file zookeys.327.5908-treatment11.xml]

<!DOCTYPE tp:taxon-treatment
  PUBLIC "-//TaxonX//DTD Taxonomic Treatment Publishing DTD v0 20100105//EN" "tax-treatment-NSO.dtd">
<tp:taxon-treatment xmlns:tp="http://www.plazi.org/taxpub"><tp:treatment-meta><mixed-citation publication-type="journal"><person-group><name><surname>Klimaszewski</surname><given-names>Jan</given-names></name><name><surname>Webster</surname><given-names>Reginald P.</given-names></name><name><surname>Langor</surname><given-names>David W.</given-names></name><name><surname>Caroline Bourdon</surname><given-names/></name><name><surname>Jacobs</surname><given-names>Jenna</given-names></name></person-group><article-title>Review of Canadian species of the genus <italic>Dinaraea</italic> Thomson, with descriptions of six new species (Coleoptera, Staphylinidae, Aleocharinae, Athetini)</article-title><source>Zookeys</source><day>30</day><month>8</month><year>2013</year><volume>2013</volume><issue>327</issue><fpage>65</fpage><lpage>101</lpage><pub-id pub-id-type="doi">10.3897/zookeys.327.5908</pub-id></mixed-citation></tp:treatment-meta><tp:nomenclature><label>10.</label><tp:taxon-name>
                        <tp:taxon-name-part taxon-name-part-type="genus">Dinaraea</tp:taxon-name-part>
                        <tp:taxon-name-part taxon-name-part-type="species">longipenis</tp:taxon-name-part>
                        <object-id xmlns:xlink="http://www.w3.org/1999/xlink" xlink:type="simple">http://zoobank.org/BE14DE6E-C25E-4DDC-8E43-60E72F3F7D69</object-id>
                        <object-id xmlns:xlink="http://www.w3.org/1999/xlink" xlink:type="simple">http://species-id.net/wiki/Dinaraea_longipenis</object-id>
                    </tp:taxon-name><tp:taxon-authority>Klimaszewski &amp; Webster</tp:taxon-authority><tp:taxon-status xmlns:xlink="http://www.w3.org/1999/xlink" xlink:type="simple">sp. n.</tp:taxon-status><xref ref-type="fig" rid="F13">Fig. 10a–d</xref><xref ref-type="fig" rid="F10">, Map 10</xref></tp:nomenclature><tp:treatment-sec sec-type="HOLOTYPE"><title>HOLOTYPE</title><p>(male): <bold>CANADA</bold>, <bold>NEW BRUNSWICK:</bold> York Co., New Maryland, Charters Settlement, <named-content xmlns:xlink="http://www.w3.org/1999/xlink" content-type="dwc:verbatimCoordinates" xlink:type="simple">45.8267°N, 66.7343°W</named-content>, 3.V.2006, R.P. Webster // <italic><tp:taxon-name>Carex</tp:taxon-name></italic> marsh, treading, sp. # 444 (LFC). <bold>PARATYPE</bold>: <bold>CANADA</bold>, <bold>NEW BRUNSWICK:</bold> Restigouche Co., Jacquet River Gorge P.N.A., <named-content xmlns:xlink="http://www.w3.org/1999/xlink" content-type="dwc:verbatimCoordinates" xlink:type="simple">47.7491°N, 66.1114°W</named-content>, 24.VI.2008, R.P. Webster // Hardwood forest, in well-rotted log (RWC) 1 male.</p></tp:treatment-sec><tp:treatment-sec sec-type="Etymology"><title>Etymology.</title><p><italic><tp:taxon-name>Longipenis</tp:taxon-name></italic> means ‘possessing a long penis’, in allusion to the long tubus of the median lobe of the aedeagus in this species.</p></tp:treatment-sec><tp:treatment-sec sec-type="Diagnosis"><title>Diagnosis.</title><p><italic><tp:taxon-name>Dinaraea longipenis</tp:taxon-name></italic> (habitus <xref ref-type="fig" rid="F13">Fig. 10a</xref>) may be distinguished from congeners by the following combination of characters: body length 3.5 mm; head, pronotum and elytra slightly glossy with dense microsculpture; pronotum broadest in the middle and narrowest at base; elytra at suture shorter than pronotum, with dense punctation similar to that on pronotum; antennal articles 7–10 strongly transverse; male tergite VIII without apical teeth (<xref ref-type="fig" rid="F13">Fig. 10c</xref>); median lobe of aedeagus with straight, long tubus rounded at apex and slightly pointed ventrally (<xref ref-type="fig" rid="F13">Fig. 10b</xref>), internal sac with thin sclerites (<xref ref-type="fig" rid="F13">Fig. 10b</xref>). FEMALE: We have one female from New Brunswick found without male association that may belong to this species. This female is externally very similar to the male of <italic><tp:taxon-name>Dinaraea longipenis</tp:taxon-name></italic> but the spermatheca and tergite and sternite VIII are indistinguishable from that of <italic><tp:taxon-name>Dinaraea piceana</tp:taxon-name></italic>. We need more specimens of this species, with male and female association, to confirm and formally describe the female of this species.</p><fig id="F13" position="float" orientation="portrait"><label>Figure 10.</label><caption><p><italic><tp:taxon-name>Dinaraea longipenis</tp:taxon-name></italic> Klimaszewski &amp; Webster, sp. n.: <bold>a</bold> habitus <bold>b</bold> median lobe of aedeagus in lateral view <bold>c</bold> male tergite VIII <bold>d</bold> male sternite VIII. Habitus scale bar = 1.0 mm, other scale bars = 0.2 mm.</p></caption><graphic xmlns:xlink="http://www.w3.org/1999/xlink" xlink:href="ZooKeys-327-065-g013.jpg" position="float" orientation="portrait" xlink:type="simple"/></fig><fig id="F14" position="float" orientation="portrait"><label>Figures 11–13.</label><caption><p>Genital structures of <italic><tp:taxon-name>Dinaraea</tp:taxon-name></italic>: <bold>11a</bold> <italic><tp:taxon-name>Dinaraea planaris</tp:taxon-name></italic> (Mäklin), median lobe of aedeagus in ventral view, after <xref ref-type="bibr" rid="B12">Lohse and Smetana (1985)</xref>, and <bold>11b</bold> in lateral view <bold>12</bold> <italic><tp:taxon-name>Dinaraea borealis</tp:taxon-name></italic> Lohse, spermatheca in lateral view, after Lohse (in <xref ref-type="bibr" rid="B13">Lohse et al. 1990</xref>) <bold>13a–c</bold> <italic><tp:taxon-name>Dinaraea subdepressa</tp:taxon-name></italic> (Bernhauer), original images based on the type specimen: <bold>13a</bold> median lobe of aedeagus in lateral view <bold>13b</bold> male tergite VIII <bold>13c</bold> male sternite VIII. Scale bars = 0.2 mm.</p></caption><graphic xmlns:xlink="http://www.w3.org/1999/xlink" xlink:href="ZooKeys-327-065-g014.jpg" position="float" orientation="portrait" xlink:type="simple"/></fig><!--PageBreak--></tp:treatment-sec><tp:treatment-sec sec-type="Description"><title>Description.</title><p>Body length 3.5 mm; body dark black with light reddish-brown tarsi, tibia and bases of antennae; head, pronotum and elytra slightly glossy, the elytra more so, with dense microsculpture; abdominal microsculpture less dense and integument more glossy than that of pronotum and elytra; head large, about as broad as pronotum, genae slightly longer than eyes in dorsal view; pronotum broadest in middle, slightly transverse, longer than elytra at suture; elytra transverse, truncate posteriorly; abdomen arcuate laterally; male tergite VIII truncate <!--PageBreak-->apically and without apical teeth, slightly angular laterally at apical margin (<xref ref-type="fig" rid="F13">Fig. 10c</xref>), sternite VIII rounded apically (<xref ref-type="fig" rid="F13">Fig. 10d</xref>); median lobe of aedeagus with long and straight tubus with apex rounded and pointed ventrally (<xref ref-type="fig" rid="F13">Fig. 10b</xref>). Female undescribed (see above).</p><!--PageBreak--></tp:treatment-sec><tp:treatment-sec sec-type="Distribution"><title>Distribution.</title><p>This species is known only from New Brunswick.</p></tp:treatment-sec><tp:treatment-sec sec-type="Collection and habitat data"><title>Collection and habitat data.</title><p>The holotype was captured during May in a <italic><tp:taxon-name>Carex</tp:taxon-name></italic> marsh by treading emergent vegetation. The paratype was collected from a well-rotted log in a hardwood forest.</p></tp:treatment-sec><tp:treatment-sec><!--Section generated to contain objects referenced in tp:taxon-treatment.--><fig id="F10" position="float" orientation="portrait"><label>Map 7–10.</label><caption><p>Distribution map of: <bold>7</bold> <italic><tp:taxon-name>Dinaraea piceana</tp:taxon-name></italic> sp. n. <bold>8</bold> <italic><tp:taxon-name>Dinaraea borealis</tp:taxon-name></italic> <bold>9</bold> <italic><tp:taxon-name>Dinaraea curtipenis</tp:taxon-name></italic> sp. n. <bold>10</bold> <italic><tp:taxon-name>Dinaraea longipenis</tp:taxon-name></italic> sp. n.</p></caption><graphic xmlns:xlink="http://www.w3.org/1999/xlink" xlink:href="ZooKeys-327-065-g010.jpg" position="float" orientation="portrait" xlink:type="simple"/></fig></tp:treatment-sec><ref-list><ref id="B12"><mixed-citation xmlns:xlink="http://www.w3.org/1999/xlink" xlink:type="simple"><person-group><name name-style="western"><surname>Lohse</surname><given-names>GA</given-names></name><name name-style="western"><surname>Smetana</surname><given-names>A</given-names></name></person-group> (<year>1985</year>) <article-title>Revision of the types of species of Oxypodini and Athetini (<italic>sensu</italic> Seevers) described by Mannerheim and Mäklin from North America (Coleoptera: Staphylinidae).</article-title><source>The Coleopterists Bulletin</source><volume>39</volume>: <fpage>281</fpage>-<lpage>300</lpage>.</mixed-citation></ref><ref id="B13"><mixed-citation xmlns:xlink="http://www.w3.org/1999/xlink" xlink:type="simple"><person-group><name name-style="western"><surname>Lohse</surname><given-names>GA</given-names></name><name name-style="western"><surname>Klimaszewski</surname><given-names>J</given-names></name><name name-style="western"><surname>Smetana</surname><given-names>A</given-names></name></person-group> (<year>1990</year>) <article-title>Revision of arctic Aleocharinae of North America (Coleoptera: Staphylinidae).</article-title><source>The Coleopterists Bulletin</source><volume>44</volume>: <fpage>121</fpage>-<lpage>202</lpage>.</mixed-citation></ref></ref-list></tp:taxon-treatment>
